# Supplementary material for: N-[(4-Carbamoylphen­yl)carbamothio­yl]-2,3,4,5-tetra­fluoro­benzamide
Source: Acta Crystallogr Sect E Struct Rep Online. 2011 Feb 23;67(Pt 3):o688. doi: 10.1107/S1600536811005915 (PMC3051937; doi:10.1107/S1600536811005915)
Supplement: Supplementary file 1 [file e-67-0o688-sup1.cif]

##############################################################################
###                                                                        ###
###        Electronic paper (Acta Crystallographica Section E)             ###
###                                                                        ###
##############################################################################
#                                                                            #
# This CIF contains the data in a paper accepted for publication in Acta     #
# Crystallographica Section E. It conforms to the requirements of Notes      #
# for Authors for Section E, and has been peer reviewed under the auspices   #
# of the IUCr Commission on Journals.                                        #
#                                                                            #
# Full details of the Crystallographic Information File format               #
# are given in the paper "The Crystallographic Information File (CIF):       #
# a New Standard Archive File for Crystallography" by S. R. Hall, F. H.      #
# Allen and I. D. Brown [Acta Cryst. (1991), A47, 655-685].                  #
#                                                                            #
# The current version of the core CIF dictionary is obtainable from          #
# ftp://ftp.iucr.org/pub/cif_core.dic. The current version number is 2.4.    #
#                                                                            #
# Software is freely available for graphical display of the structure(s) in  #
# this CIF.  For information consult the CIF home page http://www.iucr.org/  #
# cif/home.html                                                              #
#                                                                            #
# This file may be used for bona fide research purposes within the           #
# scientific community so long as proper attribution is given to the journal # 
# article from which it was obtained.                                        #
#                                                                            #
##############################################################################
                                             
data_I
_audit_creation_method     SHELXL-97
_chemical_name_systematic
;
<i>N</i>-[(4-Carbamoylphenyl)carbamothioyl]-2,3,4,5-tetrafluorobenzamide
;
_chemical_name_common     ?
_chemical_formula_moiety     'C15 H9 F4 N3 O2 S'
_chemical_formula_sum     'C15 H9 F4 N3 O2 S'
_chemical_formula_iupac     'C15 H9 F4 N3 O2 S'
_chemical_formula_weight     371.31
_chemical_melting_point     ?
_symmetry_cell_setting     monoclinic
_symmetry_space_group_name_H-M     'P 21/c'
_symmetry_space_group_name_Hall     '-P 2ybc'
loop_
    _space_group_symop_id
    _space_group_symop_operation_xyz
    1 'x, y, z'
    2 '-x, y+1/2, -z+1/2'
    3 '-x, -y, -z'
    4 'x, -y-1/2, z-1/2'
_cell_length_a     7.4246(3)
_cell_length_b     20.3368(7)
_cell_length_c     9.8954(4)
_cell_angle_alpha     90.00
_cell_angle_beta     95.554(3)
_cell_angle_gamma     90.00
_cell_volume     1487.12(9)
_cell_formula_units_Z     4
_cell_measurement_reflns_used     3669
_cell_measurement_theta_min     3.28
_cell_measurement_theta_max     29.23
_cell_measurement_temperature     294(2)
_exptl_crystal_description     block
_exptl_crystal_colour     colourless
_exptl_crystal_size_max     0.38
_exptl_crystal_size_mid     0.30
_exptl_crystal_size_min     0.26
_exptl_crystal_density_diffrn     1.658
_exptl_crystal_density_meas     ?
_exptl_crystal_density_method     'not measured'
_exptl_crystal_F_000     752
_exptl_absorpt_coefficient_mu     0.280
_exptl_absorpt_correction_type     multi-scan
_exptl_absorpt_process_details
;
(CrysAlis PRO; Oxford Diffraction, 2006)
;
_exptl_absorpt_correction_T_min     0.860
_exptl_absorpt_correction_T_max     1.0
_exptl_special_details
;
;
_diffrn_ambient_temperature     294.0
_diffrn_radiation_type     'Mo K\a'
_diffrn_radiation_wavelength     0.7107
_diffrn_radiation_source     'fine-focus sealed tube'
_diffrn_radiation_monochromator     graphite
_diffrn_measurement_device_type
;
Oxford Diffraction Xcalibur E CCD
diffractometer
;
_diffrn_measurement_method     '\w scans'
_diffrn_detector_area_resol_mean     16.0874
_diffrn_reflns_number     6598
_diffrn_reflns_av_R_equivalents     0.0144
_diffrn_reflns_av_sigmaI/netI     0.0257
_diffrn_reflns_theta_min     3.41
_diffrn_reflns_theta_max     26.37
_diffrn_reflns_theta_full     26.37
_diffrn_measured_fraction_theta_max     0.997
_diffrn_measured_fraction_theta_full     0.997
_diffrn_reflns_limit_h_min     -9
_diffrn_reflns_limit_h_max     9
_diffrn_reflns_limit_k_min     -25
_diffrn_reflns_limit_k_max     21
_diffrn_reflns_limit_l_min     -11
_diffrn_reflns_limit_l_max     12
_diffrn_standards_number     .
_diffrn_standards_interval_count     .
_diffrn_standards_interval_time     .
_diffrn_standards_decay_%     .
_refine_special_details
;
Refinement of <i>F</i>^2^ against ALL reflections. The weighted <i>R</i>-factor
<i>wR</i> and goodness of fit <i>S</i> are based on <i>F</i>^2^, conventional
<i>R</i>-factors <i>R</i> are based on <i>F</i>, with <i>F</i> set to zero for
negative <i>F</i>^2^. The threshold expression of <i>F</i>^2^ >
\s(<i>F</i>^2^) is used only for calculating <i>R</i>-factors(gt) <i>etc</i>.
and is not relevant to the choice of reflections for refinement.
<i>R</i>-factors based on <i>F</i>^2^ are statistically about twice as large
as those based on <i>F</i>, and <i>R</i>- factors based on ALL data will be
even larger.
;
_reflns_number_total     3031
_reflns_number_gt     2263
_reflns_threshold_expression     I>2\s(I)
_refine_ls_structure_factor_coef     Fsqd
_refine_ls_matrix_type     full
_refine_ls_R_factor_all     0.0511
_refine_ls_R_factor_gt     0.0358
_refine_ls_wR_factor_gt     0.0989
_refine_ls_wR_factor_ref     0.1028
_refine_ls_goodness_of_fit_ref     1.127
_refine_ls_restrained_S_all     1.127
_refine_ls_number_reflns     3031
_refine_ls_number_parameters     226
_refine_ls_number_restraints     0
_refine_ls_hydrogen_treatment     constr
_refine_ls_weighting_scheme     calc
_refine_ls_weighting_details
                 'calc w=1/[\s^2^(Fo^2^)+(0.0560P)^2^] where P=(Fo^2^+2Fc^2^)/3'
_atom_sites_solution_hydrogens     geom
_atom_sites_solution_primary     direct
_atom_sites_solution_secondary     difmap
_refine_ls_shift/su_max     0.000
_refine_ls_shift/su_mean     0.000
_refine_diff_density_max     0.312
_refine_diff_density_min     -0.343
_refine_ls_extinction_method     none
_refine_ls_extinction_coef     ?
loop_
    _atom_type_symbol
    _atom_type_description
    _atom_type_scat_dispersion_real
    _atom_type_scat_dispersion_imag
    _atom_type_scat_source
    'C' 'C' 0.0033 0.0016
                         'International Tables Vol C Tables 4.2.6.8 and 6.1.1.4'
    'H' 'H' 0.0000 0.0000
                         'International Tables Vol C Tables 4.2.6.8 and 6.1.1.4'
    'N' 'N' 0.0061 0.0033
                         'International Tables Vol C Tables 4.2.6.8 and 6.1.1.4'
    'O' 'O' 0.0106 0.0060
                         'International Tables Vol C Tables 4.2.6.8 and 6.1.1.4'
    'F' 'F' 0.0171 0.0103
                         'International Tables Vol C Tables 4.2.6.8 and 6.1.1.4'
    'S' 'S' 0.1246 0.1234
                         'International Tables Vol C Tables 4.2.6.8 and 6.1.1.4'
_computing_data_collection
;
CrysAlis PRO (Oxford Diffraction, 2006)
;
_computing_cell_refinement
;
CrysAlis PRO (Oxford Diffraction, 2006)
;
_computing_data_reduction
;
CrysAlis PRO (Oxford Diffraction, 2006)
;
_computing_structure_solution     'SHELXS97 (Sheldrick, 2008)'
_computing_structure_refinement     'SHELXL97 (Sheldrick, 2008)'
_computing_molecular_graphics
;
OLEX2 (Dolomanov <i>et al.</i>, 2009) and Mercury (Macrae <i>et al.</i>,
2006)
;
_computing_publication_material
;
OLEX2 (Dolomanov <i>et al.</i>, 2009)
;
loop_
    _atom_site_type_symbol
    _atom_site_label
    _atom_site_fract_x
    _atom_site_fract_y
    _atom_site_fract_z
    _atom_site_U_iso_or_equiv
    _atom_site_adp_type
    _atom_site_calc_flag
    _atom_site_refinement_flags
    _atom_site_occupancy
    _atom_site_disorder_assembly
    _atom_site_disorder_group
    S S1 0.41600(7) 0.40876(2) 0.28889(6) 0.05125(18) Uani d . 1 . .
    F F 0.98701(18) 0.10215(6) -0.07009(12) 0.0623(4) Uani d . 1 . .
    F F1 0.66951(14) 0.21050(5) 0.34645(9) 0.0445(3) Uani d . 1 . .
    F F2 0.72451(16) 0.08149(5) 0.33952(12) 0.0543(3) Uani d . 1 . .
    F F3 0.87569(17) 0.02540(5) 0.12899(13) 0.0635(4) Uani d . 1 . .
    O O1 0.66762(17) 0.73716(6) 0.33958(11) 0.0386(3) Uani d . 1 . .
    O O2 0.91223(18) 0.33325(6) 0.09914(14) 0.0471(3) Uani d . 1 . .
    N N1 0.7405(2) 0.75363(7) 0.12865(14) 0.0434(4) Uani d . 1 . .
    H H1B 0.7340 0.7956 0.1382 0.052 Uiso calc R 1 . .
    H H1A 0.7683 0.7373 0.0532 0.052 Uiso calc R 1 . .
    N N2 0.7175(2) 0.43553(7) 0.17165(14) 0.0390(4) Uani d . 1 . .
    H H2 0.8046 0.4200 0.1300 0.047 Uiso calc R 1 . .
    N N3 0.64026(19) 0.32604(7) 0.18763(14) 0.0356(3) Uani d . 1 . .
    H H3 0.5580 0.2981 0.2036 0.043 Uiso calc R 1 . .
    C C1 0.7076(2) 0.71401(8) 0.23066(16) 0.0304(4) Uani d . 1 . .
    C C2 0.7164(2) 0.64135(8) 0.21097(16) 0.0286(4) Uani d . 1 . .
    C C3 0.7548(3) 0.61151(9) 0.09123(18) 0.0392(4) Uani d . 1 . .
    H H3A 0.7823 0.6372 0.0182 0.047 Uiso calc R 1 . .
    C C4 0.7524(3) 0.54374(9) 0.07970(18) 0.0425(5) Uani d . 1 . .
    H H4 0.7771 0.5241 -0.0013 0.051 Uiso calc R 1 . .
    C C5 0.7133(2) 0.50499(8) 0.18833(17) 0.0343(4) Uani d . 1 . .
    C C6 0.6795(2) 0.53412(8) 0.30877(17) 0.0367(4) Uani d . 1 . .
    H H6 0.6566 0.5083 0.3828 0.044 Uiso calc R 1 . .
    C C7 0.6796(2) 0.60191(8) 0.31958(16) 0.0329(4) Uani d . 1 . .
    H H7 0.6546 0.6214 0.4007 0.039 Uiso calc R 1 . .
    C C8 0.6006(2) 0.39170(8) 0.21371(17) 0.0345(4) Uani d . 1 . .
    C C9 0.7920(2) 0.30012(9) 0.14025(17) 0.0338(4) Uani d . 1 . .
    C C10 0.8043(2) 0.22623(8) 0.14010(16) 0.0315(4) Uani d . 1 . .
    C C11 0.8887(2) 0.19686(9) 0.03581(18) 0.0369(4) Uani d . 1 . .
    H H11 0.9315 0.2228 -0.0316 0.044 Uiso calc R 1 . .
    C C12 0.9089(2) 0.13022(9) 0.03208(19) 0.0410(4) Uani d . 1 . .
    C C13 0.8521(3) 0.09051(8) 0.1325(2) 0.0414(5) Uani d . 1 . .
    C C14 0.7735(2) 0.11852(8) 0.23825(18) 0.0369(4) Uani d . 1 . .
    C C15 0.7476(2) 0.18583(8) 0.24020(16) 0.0326(4) Uani d . 1 . .
loop_
    _atom_site_aniso_label
    _atom_site_aniso_U_11
    _atom_site_aniso_U_22
    _atom_site_aniso_U_33
    _atom_site_aniso_U_12
    _atom_site_aniso_U_13
    _atom_site_aniso_U_23
    S1 0.0543(3) 0.0289(3) 0.0750(4) 0.0028(2) 0.0295(3) -0.0031(2)
    F 0.0717(9) 0.0532(7) 0.0638(8) 0.0202(6) 0.0162(6) -0.0171(6)
    F1 0.0550(7) 0.0402(6) 0.0394(6) 0.0026(5) 0.0093(5) 0.0001(5)
    F2 0.0617(8) 0.0366(6) 0.0643(7) -0.0022(5) 0.0052(6) 0.0184(5)
    F3 0.0688(8) 0.0237(6) 0.0975(10) 0.0083(5) 0.0051(7) -0.0067(6)
    O1 0.0568(8) 0.0293(7) 0.0305(6) 0.0036(6) 0.0085(6) -0.0027(5)
    O2 0.0453(8) 0.0312(7) 0.0677(9) -0.0037(6) 0.0199(7) 0.0007(6)
    N1 0.0702(11) 0.0250(8) 0.0374(8) -0.0013(7) 0.0174(8) 0.0019(7)
    N2 0.0480(9) 0.0228(7) 0.0488(9) -0.0001(7) 0.0181(7) -0.0001(7)
    N3 0.0392(8) 0.0215(7) 0.0481(9) 0.0008(6) 0.0145(7) 0.0009(6)
    C1 0.0333(9) 0.0274(9) 0.0303(9) 0.0002(7) 0.0031(7) 0.0003(7)
    C2 0.0310(9) 0.0245(9) 0.0303(8) 0.0002(7) 0.0028(7) 0.0005(7)
    C3 0.0559(12) 0.0280(9) 0.0359(10) -0.0041(8) 0.0166(9) 0.0013(8)
    C4 0.0614(12) 0.0293(10) 0.0398(10) -0.0009(9) 0.0206(9) -0.0057(8)
    C5 0.0409(10) 0.0213(9) 0.0416(10) -0.0004(7) 0.0075(8) 0.0002(7)
    C6 0.0509(11) 0.0273(9) 0.0319(9) -0.0022(8) 0.0037(8) 0.0056(7)
    C7 0.0432(10) 0.0288(9) 0.0269(8) -0.0004(7) 0.0042(7) -0.0007(7)
    C8 0.0434(10) 0.0233(9) 0.0371(9) 0.0023(7) 0.0060(8) 0.0010(7)
    C9 0.0368(10) 0.0271(9) 0.0377(9) 0.0016(7) 0.0045(7) 0.0004(7)
    C10 0.0310(9) 0.0252(9) 0.0380(9) 0.0018(7) 0.0015(7) -0.0003(7)
    C11 0.0342(9) 0.0341(10) 0.0426(10) 0.0040(8) 0.0043(8) 0.0013(8)
    C12 0.0387(10) 0.0364(10) 0.0475(11) 0.0104(8) 0.0022(8) -0.0113(9)
    C13 0.0389(10) 0.0221(9) 0.0612(12) 0.0040(8) -0.0061(9) -0.0046(9)
    C14 0.0350(10) 0.0275(9) 0.0469(10) -0.0027(7) -0.0032(8) 0.0060(8)
    C15 0.0296(9) 0.0313(9) 0.0366(9) 0.0018(7) 0.0022(7) -0.0011(8)
_geom_special_details
;
All e.s.d.'s (except the e.s.d. in the dihedral angle between two l.s. planes)
are estimated using the full covariance matrix. The cell e.s.d.'s are taken
into account individually in the estimation of e.s.d.'s in distances, angles
and torsion angles; correlations between e.s.d.'s in cell parameters are only
used when they are defined by crystal symmetry. An approximate (isotropic)
treatment of cell e.s.d.'s is used for estimating e.s.d.'s involving l.s.
planes.
;
loop_
    _geom_bond_atom_site_label_1
    _geom_bond_atom_site_label_2
    _geom_bond_site_symmetry_2
    _geom_bond_distance
    _geom_bond_publ_flag
    S1 C8 . 1.6583(18) ?
    F C12 . 1.341(2) ?
    F1 C15 . 1.3458(18) ?
    F2 C14 . 1.332(2) ?
    F3 C13 . 1.3365(18) ?
    O1 C1 . 1.2383(18) ?
    O2 C9 . 1.219(2) ?
    N1 H1B . 0.8600 ?
    N1 H1A . 0.8600 ?
    N1 C1 . 1.333(2) ?
    N2 H2 . 0.8600 ?
    N2 C5 . 1.423(2) ?
    N2 C8 . 1.338(2) ?
    N3 H3 . 0.8600 ?
    N3 C8 . 1.397(2) ?
    N3 C9 . 1.367(2) ?
    C1 C2 . 1.493(2) ?
    C2 C3 . 1.385(2) ?
    C2 C7 . 1.389(2) ?
    C3 H3A . 0.9300 ?
    C3 C4 . 1.383(2) ?
    C4 H4 . 0.9300 ?
    C4 C5 . 1.386(2) ?
    C5 C6 . 1.376(2) ?
    C6 H6 . 0.9300 ?
    C6 C7 . 1.383(2) ?
    C7 H7 . 0.9300 ?
    C9 C10 . 1.505(2) ?
    C10 C11 . 1.393(2) ?
    C10 C15 . 1.384(2) ?
    C11 H11 . 0.9300 ?
    C11 C12 . 1.364(2) ?
    C12 C13 . 1.378(3) ?
    C13 C14 . 1.370(3) ?
    C14 C15 . 1.383(2) ?
loop_
    _geom_angle_atom_site_label_1
    _geom_angle_atom_site_label_2
    _geom_angle_atom_site_label_3
    _geom_angle_site_symmetry_1
    _geom_angle_site_symmetry_3
    _geom_angle
    _geom_angle_publ_flag
    F C12 C11 . . 119.99(18) ?
    F C12 C13 . . 118.62(16) ?
    F1 C15 C10 . . 121.45(14) ?
    F1 C15 C14 . . 116.81(15) ?
    F2 C14 C13 . . 120.47(15) ?
    F2 C14 C15 . . 120.04(16) ?
    F3 C13 C12 . . 120.80(18) ?
    F3 C13 C14 . . 119.87(18) ?
    O1 C1 N1 . . 120.43(15) ?
    O1 C1 C2 . . 120.47(14) ?
    O2 C9 N3 . . 123.76(16) ?
    O2 C9 C10 . . 120.32(15) ?
    N1 C1 C2 . . 119.09(14) ?
    H1B N1 H1A . . 120.0 ?
    N2 C8 S1 . . 126.10(13) ?
    N2 C8 N3 . . 115.14(15) ?
    N3 C8 S1 . . 118.75(12) ?
    N3 C9 C10 . . 115.92(14) ?
    C1 N1 H1B . . 120.0 ?
    C1 N1 H1A . . 120.0 ?
    C2 C3 H3A . . 119.8 ?
    C2 C7 H7 . . 119.5 ?
    C3 C2 C1 . . 124.10(15) ?
    C3 C2 C7 . . 118.74(15) ?
    C3 C4 H4 . . 119.8 ?
    C3 C4 C5 . . 120.31(16) ?
    C4 C3 C2 . . 120.34(16) ?
    C4 C3 H3A . . 119.8 ?
    C4 C5 N2 . . 117.77(15) ?
    C5 N2 H2 . . 116.5 ?
    C5 C4 H4 . . 119.8 ?
    C5 C6 H6 . . 120.1 ?
    C5 C6 C7 . . 119.84(15) ?
    C6 C5 N2 . . 122.40(15) ?
    C6 C5 C4 . . 119.77(15) ?
    C6 C7 C2 . . 120.96(15) ?
    C6 C7 H7 . . 119.5 ?
    C7 C2 C1 . . 117.15(14) ?
    C7 C6 H6 . . 120.1 ?
    C8 N2 H2 . . 116.5 ?
    C8 N2 C5 . . 127.09(15) ?
    C8 N3 H3 . . 115.6 ?
    C9 N3 H3 . . 115.6 ?
    C9 N3 C8 . . 128.85(14) ?
    C10 C11 H11 . . 119.9 ?
    C11 C10 C9 . . 117.41(15) ?
    C11 C12 C13 . . 121.38(17) ?
    C12 C11 C10 . . 120.29(17) ?
    C12 C11 H11 . . 119.9 ?
    C13 C14 C15 . . 119.49(16) ?
    C14 C13 C12 . . 119.32(15) ?
    C14 C15 C10 . . 121.71(15) ?
    C15 C10 C9 . . 124.72(15) ?
    C15 C10 C11 . . 117.75(15) ?
loop_
    _geom_torsion_atom_site_label_1
    _geom_torsion_atom_site_label_2
    _geom_torsion_atom_site_label_3
    _geom_torsion_atom_site_label_4
    _geom_torsion_site_symmetry_1
    _geom_torsion_site_symmetry_2
    _geom_torsion_site_symmetry_3
    _geom_torsion_site_symmetry_4
    _geom_torsion
    _geom_torsion_publ_flag
    F C12 C13 F3 . . . . 0.6(3) ?
    F C12 C13 C14 . . . . 179.40(16) ?
    F2 C14 C15 F1 . . . . -1.0(2) ?
    F2 C14 C15 C10 . . . . 177.00(15) ?
    F3 C13 C14 F2 . . . . 1.7(3) ?
    F3 C13 C14 C15 . . . . -179.20(15) ?
    O1 C1 C2 C3 . . . . 178.02(16) ?
    O1 C1 C2 C7 . . . . -0.5(2) ?
    O2 C9 C10 C11 . . . . -33.5(2) ?
    O2 C9 C10 C15 . . . . 142.48(18) ?
    N1 C1 C2 C3 . . . . -0.9(3) ?
    N1 C1 C2 C7 . . . . -179.44(15) ?
    N2 C5 C6 C7 . . . . 179.11(16) ?
    N3 C9 C10 C11 . . . . 146.16(16) ?
    N3 C9 C10 C15 . . . . -37.9(2) ?
    C1 C2 C3 C4 . . . . -177.14(16) ?
    C1 C2 C7 C6 . . . . 178.11(16) ?
    C2 C3 C4 C5 . . . . -0.6(3) ?
    C3 C2 C7 C6 . . . . -0.5(3) ?
    C3 C4 C5 N2 . . . . -178.38(17) ?
    C3 C4 C5 C6 . . . . -1.0(3) ?
    C4 C5 C6 C7 . . . . 1.9(3) ?
    C5 N2 C8 S1 . . . . 3.4(3) ?
    C5 N2 C8 N3 . . . . -178.02(15) ?
    C5 C6 C7 C2 . . . . -1.1(3) ?
    C7 C2 C3 C4 . . . . 1.4(3) ?
    C8 N2 C5 C4 . . . . -138.63(19) ?
    C8 N2 C5 C6 . . . . 44.1(3) ?
    C8 N3 C9 O2 . . . . -8.1(3) ?
    C8 N3 C9 C10 . . . . 172.27(16) ?
    C9 N3 C8 S1 . . . . -172.62(14) ?
    C9 N3 C8 N2 . . . . 8.7(3) ?
    C9 C10 C11 C12 . . . . 178.10(15) ?
    C9 C10 C15 F1 . . . . 2.2(2) ?
    C9 C10 C15 C14 . . . . -175.74(15) ?
    C10 C11 C12 F . . . . 178.65(16) ?
    C10 C11 C12 C13 . . . . -2.0(3) ?
    C11 C10 C15 F1 . . . . 178.11(14) ?
    C11 C10 C15 C14 . . . . 0.2(2) ?
    C11 C12 C13 F3 . . . . -178.74(16) ?
    C11 C12 C13 C14 . . . . 0.1(3) ?
    C12 C13 C14 F2 . . . . -177.14(15) ?
    C12 C13 C14 C15 . . . . 2.0(3) ?
    C13 C14 C15 F1 . . . . 179.87(15) ?
    C13 C14 C15 C10 . . . . -2.1(3) ?
    C15 C10 C11 C12 . . . . 1.9(2) ?
loop_
    _geom_hbond_atom_site_label_D
    _geom_hbond_atom_site_label_H
    _geom_hbond_atom_site_label_A
    _geom_hbond_site_symmetry_A
    _geom_hbond_distance_DH
    _geom_hbond_distance_HA
    _geom_hbond_distance_DA
    _geom_hbond_angle_DHA
    N1 H1B S1 2_655 0.86 2.69 3.4861(16) 155
    N1 H1A O1 4_575 0.86 2.23 2.8654(17) 130
    N2 H2 O2 . 0.86 1.97 2.6708(18) 138
    N3 H3 F1 . 0.86 2.37 2.8234(17) 113
    N3 H3 O1 2_645 0.86 2.09 2.9062(18) 157
data_global
_journal_date_recd_electronic     2010-12-14
_journal_date_accepted     2011-02-17
_journal_name_full     'Acta Crystallographica, Section E'
_journal_year     2011
_journal_volume     67
_journal_issue      3
_journal_page_first     o688
_journal_page_last     o688
_journal_paper_category     QO
_journal_coeditor_code     GK2335
_publ_contact_author_name     'Yu, Luo-ting'
_publ_contact_author_address
;
 State Key Laboratory of Biotherapy and Cancer Center, West China Hospital,
 West China Medical School, Sichuan University, Chengdu 610041,
 People's Republic of China
;
_publ_contact_author_email     yuluot@scu.edu.cn
_publ_contact_author_fax     '86-28-85503301'
_publ_contact_author_phone     '86-28-85503817'
_publ_section_title
;
<i>N</i>-[(4-Carbamoylphenyl)carbamothioyl]-2,3,4,5-tetrafluorobenzamide
;
loop_
    _publ_author_name
    _publ_author_footnote
    _publ_author_address
    'Li-Dan Zhang' .
; Department of Pharmaceutical and Bioengineering
  School of Chemical Engineering
  Sichuan University
  Chengdu 610065
  People's Republic of China
;
    'Chao Gao' .
; State Key Laboratory of Biotherapy and Cancer Center
  West China Hospital
  West China Medical School
  Sichuan University
  Chengdu 610041
  People's Republic of China
;
    'Xue-Jiao Song' .
; West China School of Pharmacy
  Sichuan University
  Chengdu 610041
  People's Republic of China
;
    'Luo-Ting Yu' .
; State Key Laboratory of Biotherapy and Cancer Center
  West China Hospital
  West China Medical School
  Sichuan University
  Chengdu 610041
  People's Republic of China
;
_publ_section_synopsis     .
