# Supplementary material for: N-[(4-Carbamoylphen­yl)carbamothio­yl]-2,3,4,5-tetra­fluoro­benzamide
Source: Acta Crystallogr Sect E Struct Rep Online. 2011 Feb 23;67(Pt 3):o688. doi: 10.1107/S1600536811005915 (PMC3051937; doi:10.1107/S1600536811005915)
Supplement: Supplementary file 2 [file e-67-0o688-Isup2.hkl]

# 
# h,k,l, Fc-squared, Fo-squared, sigma(Fo-squared) and status flag 
# 
data_I
_shelx_title ' 20101009_s4_zld in P21/c ' 
_shelx_refln_list_code          4 
_shelx_F_calc_maximum      187.88 
_exptl_crystal_F_000       752.00 
_reflns_d_resolution_high  0.8001 
 
loop_ 
 _symmetry_equiv_pos_as_xyz 
 'x, y, z' 
 '-x, y+1/2, -z+1/2' 
 '-x, -y, -z' 
 'x, -y-1/2, z-1/2' 
 
_cell_length_a     7.4246 
_cell_length_b    20.3368 
_cell_length_c     9.8954 
_cell_angle_alpha  90.000 
_cell_angle_beta   95.554 
_cell_angle_gamma  90.000 
 
_shelx_F_squared_multiplier     1.000 
 
loop_ 
 _refln_index_h 
 _refln_index_k 
 _refln_index_l 
 _refln_F_squared_calc 
 _refln_F_squared_meas 
 _refln_F_squared_sigma 
 _refln_observed_status 
   3   0   0     7479.03     7208.43     37.29 o 
   4   0   0       36.37       40.60      6.16 o 
   5   0   0      749.57      826.57     23.17 o 
   6   0   0      649.95      616.36     28.19 o 
   7   0   0      240.25      224.84      8.89 o 
   8   0   0        0.09        2.04      5.81 o 
   9   0   0       12.72        9.16     10.26 o 
   2   1   0     9384.67     9906.48     33.04 o 
   3   1   0     1524.41     1494.06      9.50 o 
   4   1   0        0.64       -0.47      2.58 o 
   5   1   0      100.35       87.93      4.41 o 
   6   1   0      240.47      255.16      6.20 o 
   7   1   0       35.72       33.38      4.34 o 
   8   1   0      255.59      241.13      6.75 o 
   9   1   0        5.42        5.10      9.19 o 
   1   2   0        4.08        9.98      0.83 o 
   2   2   0     1056.10      986.50      8.29 o 
   3   2   0      228.81      254.90      3.63 o 
   4   2   0       13.42       14.87      2.62 o 
   5   2   0        6.88        5.77      3.16 o 
   6   2   0       90.96       94.42      5.33 o 
   7   2   0      504.17      507.25     11.25 o 
   8   2   0        7.62        6.51      4.40 o 
   9   2   0       28.11       37.58     10.17 o 
   1   3   0      253.52      262.80      2.51 o 
   2   3   0     2330.17     2087.26      9.03 o 
   3   3   0      889.76      784.69      7.36 o 
   4   3   0     1387.56     1410.40     10.90 o 
   5   3   0        1.17        1.93      3.06 o 
   6   3   0      191.59      201.49      6.27 o 
   7   3   0        9.28       12.42      5.62 o 
   8   3   0       35.78       28.33      6.16 o 
   9   3   0       61.24       81.52     12.57 o 
   0   4   0     2010.70     2029.11      8.87 o 
   1   4   0       48.59       46.50      1.11 o 
   2   4   0     4760.12     4594.60     26.71 o 
   3   4   0        9.48        5.50      1.82 o 
   4   4   0        3.74        0.90      4.98 o 
   5   4   0      757.36      742.30     17.62 o 
   6   4   0      632.63      600.81     17.64 o 
   7   4   0       32.68       38.28      8.88 o 
   8   4   0       26.63       19.67     10.20 o 
   9   4   0        1.91        7.45     10.43 o 
   1   5   0     1648.45     1692.25      7.79 o 
   2   5   0     1183.11     1239.37      5.49 o 
   3   5   0      545.82      564.76      6.96 o 
   4   5   0      145.20      157.93      8.61 o 
   5   5   0       37.40       38.25      7.07 o 
   6   5   0       98.86       93.26      9.38 o 
   7   5   0       69.25       75.81      5.72 o 
   8   5   0      111.60      104.94     11.72 o 
   9   5   0        0.06       -5.48     10.43 o 
   0   6   0    10627.73    10007.44     24.26 o 
   1   6   0     3001.27     3032.72     11.62 o 
   2   6   0      578.91      556.39      3.67 o 
   3   6   0      660.14      611.77      4.66 o 
   4   6   0      543.78      583.90     11.17 o 
   5   6   0      828.64      838.16     11.44 o 
   6   6   0        4.11        2.08      3.97 o 
   7   6   0      318.94      303.83      8.93 o 
   8   6   0       41.29       45.13     10.41 o 
   1   7   0     5130.15     5074.74     13.58 o 
   2   7   0      612.03      643.07      3.84 o 
   3   7   0      901.14      862.43      4.61 o 
   4   7   0      116.97      125.09      3.70 o 
   5   7   0        5.23        7.40      3.92 o 
   6   7   0       55.29       58.26      6.33 o 
   7   7   0      103.76      110.26      4.94 o 
   8   7   0       17.75       17.12     10.18 o 
   0   8   0      114.16      183.47      5.93 o 
   1   8   0       66.32       63.02      1.56 o 
   2   8   0        0.13        1.08      1.91 o 
   3   8   0       40.56       43.81      1.72 o 
   4   8   0       58.80       62.72      3.10 o 
   5   8   0       24.03       24.39      2.99 o 
   6   8   0       12.87       10.68      3.15 o 
   7   8   0        1.58        0.74      3.20 o 
   8   8   0        5.84       -5.84      9.89 o 
   1   9   0     8180.64     8789.34     39.34 o 
   2   9   0      384.85      459.98     14.12 o 
   3   9   0     5405.23     5397.20     14.51 o 
   4   9   0     1603.37     1608.49     11.21 o 
   5   9   0        2.03        2.84      2.66 o 
   6   9   0       27.43       29.03      3.42 o 
   7   9   0       19.67       23.16      5.10 o 
   8   9   0        0.01       -2.62      9.74 o 
   0  10   0     7657.77     7458.71     38.40 o 
   1  10   0      247.03      238.41      3.84 o 
   2  10   0      128.12      132.84      4.91 o 
   3  10   0       48.57       38.07      1.59 o 
   4  10   0       84.11       78.24      3.60 o 
   5  10   0      557.25      512.32      7.55 o 
   6  10   0        9.34        5.66      4.75 o 
   7  10   0      121.53      117.92     14.53 o 
   8  10   0        0.05        5.99      9.05 o 
   1  11   0      159.63      154.25      2.86 o 
   2  11   0      406.19      492.04     11.67 o 
   3  11   0      335.00      344.37      6.64 o 
   4  11   0      392.41      387.32      4.70 o 
   5  11   0       73.18       66.70      3.51 o 
   6  11   0       54.49       49.05      6.99 o 
   7  11   0       24.23       30.58      5.70 o 
   8  11   0       46.84       45.99     11.43 o 
   0  12   0      391.20      326.26      9.68 o 
   1  12   0      437.70      456.65      4.87 o 
   2  12   0      282.32      299.49      6.19 o 
   3  12   0       72.02       71.10      3.99 o 
   4  12   0       81.23       67.32      3.77 o 
   5  12   0       36.41       37.13      6.69 o 
   6  12   0       55.78       64.66      7.82 o 
   7  12   0      143.61      169.14      8.49 o 
   8  12   0        0.17       -2.40     10.43 o 
   1  13   0      299.12      280.93      4.11 o 
   2  13   0     1779.17     1660.99     47.44 o 
   3  13   0       11.85       16.56      3.29 o 
   4  13   0       76.82       79.22      4.46 o 
   5  13   0       53.00       54.53      7.91 o 
   6  13   0        9.80       15.17      7.01 o 
   7  13   0        8.18        7.28      5.53 o 
   0  14   0     1098.63     1180.93     18.61 o 
   1  14   0       54.43       52.62      2.31 o 
   2  14   0      247.74      245.43      7.93 o 
   3  14   0        1.99       -0.44      3.07 o 
   4  14   0      115.59      110.33      5.35 o 
   5  14   0      299.25      281.22     12.77 o 
   6  14   0       19.29       22.68      7.77 o 
   7  14   0       56.10       60.30      9.55 o 
   1  15   0      122.63      116.44      3.16 o 
   2  15   0      659.16      628.88      9.55 o 
   3  15   0      372.32      376.32      7.94 o 
   4  15   0      127.57      130.81      7.53 o 
   5  15   0       99.91      120.55     10.35 o 
   6  15   0        1.07        0.56      7.14 o 
   7  15   0       67.48       81.00      7.62 o 
   0  16   0     1143.57     1122.12     19.78 o 
   1  16   0       73.69       72.47      5.11 o 
   2  16   0      479.52      515.64     14.09 o 
   3  16   0        6.12       10.09      3.58 o 
   4  16   0      592.17      583.13     11.58 o 
   5  16   0       74.90       87.72      9.62 o 
   6  16   0       46.90       60.09      8.96 o 
   7  16   0       62.71       61.20      7.15 o 
   1  17   0      268.36      248.30      7.83 o 
   2  17   0        0.01        5.36      3.59 o 
   3  17   0       69.18       73.53      9.23 o 
   4  17   0        0.49        1.22      3.76 o 
   5  17   0       28.62       30.77      8.19 o 
   6  17   0       51.18       67.94      9.31 o 
   0  18   0      177.35      193.78     10.15 o 
   1  18   0        0.22        7.95      4.22 o 
   2  18   0        0.72        4.07      4.15 o 
   3  18   0      177.84      172.73      6.57 o 
   4  18   0       43.71       44.30      8.57 o 
   5  18   0       29.95       37.21      8.09 o 
   6  18   0       36.74       44.92      9.70 o 
   1  19   0      770.95      647.11     12.38 o 
   2  19   0      697.30      592.09     10.66 o 
   3  19   0       39.25       54.37      8.56 o 
   4  19   0       20.14       17.12      7.30 o 
   5  19   0       52.45       58.51      9.33 o 
   6  19   0        5.68        4.64      7.88 o 
   0  20   0       54.08       41.71      7.30 o 
   1  20   0       91.26      106.75      7.04 o 
   2  20   0        1.24       11.71      7.71 o 
   3  20   0       53.74       49.27      8.47 o 
   4  20   0       46.85       48.13      9.00 o 
   5  20   0       25.22       29.43      9.57 o 
   1  21   0       49.88       37.46      5.73 o 
   2  21   0      141.45      140.38     10.51 o 
   3  21   0      160.29      158.84     11.87 o 
   4  21   0       57.67       54.43      9.65 o 
   5  21   0        0.14        1.23      7.50 o 
   0  22   0       58.45       46.24      8.22 o 
   1  22   0      167.82      172.92     11.02 o 
   2  22   0       31.89       48.90      9.29 o 
   3  22   0        2.38        2.62      7.55 o 
   4  22   0       12.09       12.80      7.62 o 
   1  23   0      100.84       99.95     10.50 o 
   2  23   0       52.46       44.43      8.77 o 
   3  23   0       69.74       74.34     10.49 o 
   0  24   0       52.98       51.72      9.74 o 
   1  24   0       15.78       -2.37      9.13 o 
   2  24   0        4.62        3.46      8.81 o 
   3  24   0        2.52        1.14      8.14 o 
   1  25   0       58.72       56.94     10.24 o 
  -9   1   1       11.87       23.02     10.17 o 
  -8   1   1        6.95        9.22      4.17 o 
  -7   1   1      240.61      227.76      5.84 o 
  -6   1   1      120.82      128.06      5.24 o 
  -5   1   1        0.96        0.34      2.83 o 
  -4   1   1      271.12      299.33      5.88 o 
  -3   1   1     2503.18     2618.94     16.64 o 
  -2   1   1      852.44      843.40      7.03 o 
  -1   1   1     6105.34     5697.66     10.26 o 
   1   1   1      283.41      263.65      1.34 o 
   2   1   1    13391.78    12880.45     35.56 o 
   3   1   1      944.01      897.76      8.77 o 
   4   1   1     6024.54     6105.87     36.26 o 
   5   1   1       69.77       65.56      4.67 o 
   6   1   1      153.70      129.62      4.95 o 
   7   1   1       37.04       36.57      4.60 o 
   8   1   1        0.16        1.19      3.98 o 
   9   1   1       41.25       30.13     11.45 o 
  -9   2   1       41.92       44.31     10.43 o 
  -8   2   1        8.24       -0.25      5.15 o 
  -7   2   1       38.96       35.67      5.69 o 
  -6   2   1      165.97      156.78      5.44 o 
  -5   2   1     1493.54     1440.12     11.68 o 
  -4   2   1      951.43      955.11      8.37 o 
  -3   2   1        0.71       -1.20      1.47 o 
  -2   2   1     2867.54     3009.39     12.42 o 
  -1   2   1     1336.81     1384.86      6.34 o 
   1   2   1     1674.67     1664.61      5.82 o 
   2   2   1    34647.90    32098.28    140.97 o 
   3   2   1        8.79        8.72      2.88 o 
   4   2   1     1899.29     1844.55     16.07 o 
   5   2   1     1972.43     1987.72     21.16 o 
   6   2   1      195.62      196.98      6.61 o 
   7   2   1       25.95       21.03      4.21 o 
   8   2   1        7.94        7.64      4.27 o 
   9   2   1        4.41        1.83      6.43 o 
  -9   3   1        1.25        1.72      5.78 o 
  -8   3   1        1.33       -1.58      5.14 o 
  -7   3   1       25.08       14.74      8.66 o 
  -6   3   1        1.91        7.29      4.06 o 
  -5   3   1       73.77       77.25      4.56 o 
  -4   3   1      410.81      411.71      6.71 o 
  -3   3   1     1633.56     1642.61     17.86 o 
  -2   3   1      550.48      515.86      3.95 o 
  -1   3   1       58.26       52.45      1.51 o 
   0   3   1      118.62      114.49      1.46 o 
   1   3   1      357.19      354.24      2.21 o 
   2   3   1       60.23       63.79      2.26 o 
   3   3   1     1381.82     1446.80      9.59 o 
   4   3   1      159.54      138.17      3.44 o 
   5   3   1      180.07      178.89      4.67 o 
   6   3   1       15.24       15.71      3.02 o 
   7   3   1       24.09       29.73      5.73 o 
   8   3   1        2.53       -1.34      6.06 o 
   9   3   1        3.15       -0.93      6.26 o 
  -9   4   1       66.85       66.84      7.21 o 
  -8   4   1        1.64        2.06      4.97 o 
  -7   4   1      181.60      158.17     11.38 o 
  -6   4   1      473.67      429.31     14.84 o 
  -5   4   1      343.12      342.91     12.50 o 
  -4   4   1       10.94       25.25      5.10 o 
  -3   4   1      175.04      150.14      2.69 o 
  -2   4   1       67.80       66.70      2.28 o 
  -1   4   1     5010.77     5014.87     14.37 o 
   0   4   1      263.58      244.97      2.05 o 
   1   4   1      850.08      921.02      7.78 o 
   2   4   1      939.56      960.45      5.30 o 
   3   4   1      881.41      864.69     17.02 o 
   4   4   1      137.32      137.75      4.59 o 
   5   4   1       30.46       23.45      3.42 o 
   6   4   1        2.81        3.89      3.47 o 
   7   4   1      230.52      227.12     14.13 o 
   8   4   1       54.05       52.00      7.38 o 
   9   4   1        0.00       -3.20      6.54 o 
  -9   5   1       58.73       70.98     12.48 o 
  -8   5   1      119.26      123.86      7.10 o 
  -7   5   1        7.38       11.51      4.45 o 
  -6   5   1      105.99      128.88      5.84 o 
  -5   5   1        0.93        3.41      3.38 o 
  -4   5   1      344.88      336.20      6.29 o 
  -3   5   1      167.22      161.82      3.45 o 
  -2   5   1     4175.39     4092.91     12.74 o 
  -1   5   1      699.30      691.61      3.69 o 
   0   5   1     1094.12     1062.43      7.12 o 
   1   5   1     1716.09     1705.60      6.43 o 
   2   5   1       40.46       49.00      1.33 o 
   3   5   1     1427.95     1357.99     15.39 o 
   4   5   1      273.10      256.70      8.76 o 
   5   5   1      511.18      509.22      8.72 o 
   6   5   1       37.98       42.98      4.38 o 
   7   5   1       11.26       21.20      5.50 o 
   8   5   1        0.28        1.78     10.03 o 
  -9   6   1        0.19       -6.29     10.47 o 
  -8   6   1        0.70        0.53      4.86 o 
  -7   6   1        2.74        1.61      4.33 o 
  -6   6   1        0.31       -0.47      3.81 o 
  -5   6   1       21.72       24.45      4.57 o 
  -4   6   1     1611.88     1597.56     22.44 o 
  -3   6   1     1659.42     1582.31      8.28 o 
  -2   6   1     1261.44     1307.32      5.92 o 
  -1   6   1     1138.90     1137.85      6.29 o 
   0   6   1     3675.24     3606.58     10.40 o 
   1   6   1        1.14        7.43      1.04 o 
   2   6   1      216.94      217.46      3.97 o 
   3   6   1      125.29      110.88      2.83 o 
   4   6   1       51.80       63.78      3.65 o 
   5   6   1        2.98        3.01      2.11 o 
   6   6   1       73.30       81.22      5.06 o 
   7   6   1      139.82      132.22      6.56 o 
   8   6   1       16.75       18.44     10.23 o 
  -8   7   1       52.19       52.44      6.08 o 
  -7   7   1       41.74       42.40      5.52 o 
  -6   7   1       23.70       26.58      4.27 o 
  -5   7   1        4.83        6.62      3.19 o 
  -4   7   1       25.03       24.97      2.51 o 
  -3   7   1      419.83      407.09      7.73 o 
  -2   7   1     2816.62     2676.71     16.40 o 
  -1   7   1     1021.93      958.60      6.19 o 
   0   7   1        0.02        4.75      1.09 o 
   1   7   1     2771.35     2889.53     16.73 o 
   2   7   1      152.86      131.60      2.95 o 
   3   7   1        0.28        0.61      1.78 o 
   4   7   1       56.60       67.81      3.15 o 
   5   7   1      105.90      101.01      5.30 o 
   6   7   1       33.50       29.89      4.69 o 
   7   7   1        0.53       -0.18      4.21 o 
   8   7   1       49.74       67.09     11.62 o 
  -8   8   1        9.32       10.49      5.45 o 
  -7   8   1      170.29      162.07      5.69 o 
  -6   8   1      910.58      906.92     10.22 o 
  -5   8   1      761.35      709.06      8.26 o 
  -4   8   1       17.53       14.88      2.77 o 
  -3   8   1     1033.13     1115.43      7.43 o 
  -2   8   1      216.42      219.99      2.62 o 
  -1   8   1      159.04      155.68      3.34 o 
   0   8   1        4.32        7.92      2.86 o 
   1   8   1     1903.51     1920.66     11.93 o 
   2   8   1     6708.67     6764.09     21.51 o 
   3   8   1       11.80        8.92      1.10 o 
   4   8   1       40.15       32.82      3.72 o 
   5   8   1      566.75      569.63     12.41 o 
   6   8   1      232.77      229.07      7.47 o 
   7   8   1      193.50      182.35      7.38 o 
   8   8   1        0.01        2.00     10.19 o 
  -8   9   1       41.42       34.95      6.18 o 
  -7   9   1        1.84        2.52      5.24 o 
  -6   9   1       73.57       81.49      4.27 o 
  -5   9   1        7.22        5.89      2.98 o 
  -4   9   1       43.88       39.44      3.05 o 
  -3   9   1      111.99      103.61      3.48 o 
  -2   9   1       12.46        9.13      1.29 o 
  -1   9   1      160.98      175.02      6.25 o 
   0   9   1     3475.57     3721.83     28.59 o 
   1   9   1     2609.27     2673.56     16.98 o 
   2   9   1      712.11      756.30      8.60 o 
   3   9   1      456.78      459.71      7.58 o 
   4   9   1      264.79      257.25      4.03 o 
   5   9   1       19.58       20.66      2.86 o 
   6   9   1       54.53       44.15      5.21 o 
   7   9   1        8.02        7.05      4.65 o 
   8   9   1       38.09       35.65     11.60 o 
  -8  10   1       97.16       90.16      7.49 o 
  -7  10   1      150.21      167.31      8.15 o 
  -6  10   1        2.85        4.30      3.30 o 
  -5  10   1       30.44       35.68      3.47 o 
  -4  10   1      357.21      330.16      6.01 o 
  -3  10   1      526.75      540.96      5.21 o 
  -2  10   1       36.92       26.08      1.58 o 
  -1  10   1      480.07      575.63      7.22 o 
   0  10   1     9570.26     9745.09     31.33 o 
   1  10   1     2950.84     3089.02     33.11 o 
   2  10   1     2586.31     2755.90     13.76 o 
   3  10   1      198.35      202.11      9.86 o 
   4  10   1      344.32      365.23      4.39 o 
   5  10   1      340.69      339.81     16.29 o 
   6  10   1       23.92       20.92      5.02 o 
   7  10   1       30.84       34.11      7.58 o 
   8  10   1       22.79       18.15     10.78 o 
  -8  11   1       97.97       99.56     15.81 o 
  -7  11   1      357.51      360.80     10.84 o 
  -6  11   1      311.46      316.39      9.55 o 
  -5  11   1       33.57       36.89      3.62 o 
  -4  11   1      221.23      222.57      6.06 o 
  -3  11   1        1.20        0.69      1.37 o 
  -2  11   1     1578.35     1495.17     10.85 o 
  -1  11   1      807.04      784.62      7.98 o 
   0  11   1        9.76       73.25     33.93 o 
   1  11   1      668.83      616.25      8.58 o 
   2  11   1      304.61      308.57      6.26 o 
   3  11   1        0.11       -0.28      2.85 o 
   4  11   1        6.70        5.16      1.56 o 
   5  11   1      411.25      449.28     12.90 o 
   6  11   1      163.07      152.67      7.37 o 
   7  11   1        7.21       11.38      5.12 o 
   8  11   1      253.16      238.98     16.34 o 
  -8  12   1       56.05       53.20      6.89 o 
  -7  12   1       13.30       18.98      5.85 o 
  -6  12   1       76.63       90.33      8.76 o 
  -5  12   1      666.77      657.77     16.51 o 
  -4  12   1      375.72      349.86      5.85 o 
  -3  12   1      181.36      175.32      4.72 o 
  -2  12   1       48.76       57.56      2.21 o 
  -1  12   1     1494.41     1538.75     11.34 o 
   0  12   1      175.00      170.07      5.35 o 
   1  12   1      175.15      187.38      2.42 o 
   2  12   1     1312.26     1408.01     10.82 o 
   3  12   1      171.82      156.90      5.46 o 
   4  12   1        0.71        5.37      3.30 o 
   5  12   1      373.85      393.55     12.71 o 
   6  12   1       98.67       90.76      8.25 o 
   7  12   1       26.99       33.71      5.87 o 
   8  12   1       17.60       23.58     11.22 o 
  -7  13   1       88.85       80.58      9.23 o 
  -6  13   1       45.80       52.82      9.06 o 
  -5  13   1      315.59      322.28     12.92 o 
  -4  13   1      709.69      723.23     16.54 o 
  -3  13   1      220.35      220.87      5.38 o 
  -2  13   1        1.62        2.83      1.40 o 
  -1  13   1      468.26      420.40      6.38 o 
   0  13   1       56.91       57.65      4.01 o 
   1  13   1      170.66      179.37      5.79 o 
   2  13   1      646.10      621.17      7.75 o 
   3  13   1        0.03        0.79      3.25 o 
   4  13   1      159.48      160.98      6.07 o 
   5  13   1      261.41      279.52     11.62 o 
   6  13   1       71.32       79.88      8.53 o 
   7  13   1        3.48       10.18      5.42 o 
  -7  14   1      101.08       92.49      7.68 o 
  -6  14   1      767.13      749.25     19.36 o 
  -5  14   1      479.54      464.63     15.13 o 
  -4  14   1       64.12       72.79      8.82 o 
  -3  14   1      131.06      121.15      4.61 o 
  -2  14   1      246.85      257.51      4.36 o 
  -1  14   1       61.85       60.74      3.13 o 
   0  14   1       29.17       27.37      3.77 o 
   1  14   1      754.64      686.13      9.30 o 
   2  14   1     1133.61     1115.42     10.47 o 
   3  14   1       26.34       28.53      3.67 o 
   4  14   1      212.89      198.50      6.78 o 
   5  14   1       42.12       45.04      4.84 o 
   6  14   1      186.49      220.95     11.42 o 
   7  14   1       68.72       65.88      6.73 o 
  -7  15   1      121.89      142.07      8.97 o 
  -6  15   1      418.06      400.88     15.31 o 
  -5  15   1       25.12       31.72      9.05 o 
  -4  15   1      977.61     1058.70     21.61 o 
  -3  15   1      208.88      187.65      5.71 o 
  -2  15   1      482.22      476.88     32.55 o 
  -1  15   1      100.78       87.61      3.80 o 
   0  15   1      551.01      547.72      9.79 o 
   1  15   1       14.48       13.79      1.66 o 
   2  15   1        0.09        3.50      2.70 o 
   3  15   1       40.48       40.05      4.77 o 
   4  15   1      196.41      197.46      6.92 o 
   5  15   1      320.18      332.98     30.58 o 
   6  15   1       29.25       30.36      7.64 o 
   7  15   1       13.35       11.51      6.15 o 
  -7  16   1       31.31       30.91      7.13 o 
  -6  16   1       45.08       43.59      8.67 o 
  -5  16   1      462.25      474.86     16.72 o 
  -4  16   1       15.65       21.58      9.59 o 
  -3  16   1     1374.02     1321.25     14.60 o 
  -2  16   1       91.01       98.28      4.62 o 
  -1  16   1       11.85       10.09      6.17 o 
   0  16   1      268.83      275.51      7.85 o 
   1  16   1       19.55       20.04      1.42 o 
   2  16   1       13.26       15.26      3.26 o 
   3  16   1       75.77       74.97      5.18 o 
   4  16   1      369.62      355.28     14.69 o 
   5  16   1        8.66       12.80      4.38 o 
   6  16   1       22.35       35.52      8.22 o 
   7  16   1       78.09       71.30      7.52 o 
  -6  17   1        0.43        4.22      7.85 o 
  -5  17   1       15.18       11.68      8.60 o 
  -4  17   1       77.66       73.43      9.83 o 
  -3  17   1     1372.75     1309.15     23.69 o 
  -2  17   1     1133.49     1065.01     12.16 o 
  -1  17   1      315.60      376.86     13.12 o 
   0  17   1      142.35      144.30      6.25 o 
   1  17   1      958.53      987.85     13.85 o 
   2  17   1      197.71      199.38      5.65 o 
   3  17   1      558.04      532.98     20.84 o 
   4  17   1       87.07       79.74      5.50 o 
   5  17   1      116.23      117.13      6.35 o 
   6  17   1      103.15      108.99     10.36 o 
  -6  18   1      156.97      148.55     11.60 o 
  -5  18   1      246.35      235.29     13.26 o 
  -4  18   1       20.33       25.07      8.02 o 
  -3  18   1       38.66       40.13      8.36 o 
  -2  18   1      100.03      103.21      4.97 o 
  -1  18   1       21.37       31.36      6.45 o 
   0  18   1       87.53      101.37     10.67 o 
   1  18   1        9.30       23.96      5.01 o 
   2  18   1      142.31      159.58      7.06 o 
   3  18   1      274.51      271.56     14.73 o 
   4  18   1       17.47       17.02      4.55 o 
   5  18   1      355.79      379.19     15.25 o 
   6  18   1      134.40      134.92     11.15 o 
  -6  19   1        4.30       12.26      8.17 o 
  -5  19   1      377.11      386.16     16.29 o 
  -4  19   1       27.30       34.45      8.79 o 
  -3  19   1        1.77        4.74      7.59 o 
  -2  19   1      275.89      254.72     12.76 o 
  -1  19   1      373.10      324.43     13.43 o 
   0  19   1      413.78      308.84      9.39 o 
   1  19   1      542.60      420.21     10.39 o 
   2  19   1        1.24        2.44      4.26 o 
   3  19   1       94.96       83.75      5.65 o 
   4  19   1       85.71      102.60      9.68 o 
   5  19   1       20.81       26.42      8.48 o 
   6  19   1       92.91      100.38     10.49 o 
  -5  20   1      152.62      146.09     11.73 o 
  -4  20   1       40.39       48.69      9.87 o 
  -3  20   1      133.07      100.52     10.31 o 
  -2  20   1        7.16        7.19      7.36 o 
  -1  20   1      208.35      218.73     11.47 o 
   0  20   1       14.81       11.93      5.04 o 
   1  20   1       89.08      106.65      6.75 o 
   2  20   1      415.12      383.14     21.87 o 
   3  20   1       13.23       13.37      8.18 o 
   4  20   1        7.83        3.39      8.00 o 
   5  20   1       48.78       51.52      9.26 o 
  -5  21   1       43.39       49.56      9.12 o 
  -4  21   1       36.64       30.98      8.52 o 
  -3  21   1       55.45       49.59      8.93 o 
  -2  21   1      101.04      106.82      9.32 o 
  -1  21   1        0.06        2.56      7.03 o 
   0  21   1      218.96      201.32      8.32 o 
   1  21   1        9.57       13.53      5.61 o 
   2  21   1       23.69       39.33      9.11 o 
   3  21   1      419.31      377.19     15.51 o 
   4  21   1      180.30      163.13     11.67 o 
   5  21   1        6.18        9.26      8.44 o 
  -4  22   1        2.12        1.41      7.17 o 
  -3  22   1       12.04       24.36      7.92 o 
  -2  22   1       26.92       26.20      8.46 o 
  -1  22   1        0.02        0.61      6.49 o 
   0  22   1       52.54       64.11      6.44 o 
   1  22   1        2.80        0.23      5.04 o 
   2  22   1       14.16       26.09      8.50 o 
   3  22   1        0.05        3.12      7.45 o 
   4  22   1       64.35       59.46      9.81 o 
  -3  23   1      165.52      183.48     13.36 o 
  -2  23   1      204.50      201.26     12.88 o 
  -1  23   1      121.91      108.26     10.85 o 
   0  23   1       39.21       35.18      8.40 o 
   1  23   1       35.83       35.90      6.12 o 
   2  23   1       87.13       80.61      9.56 o 
   3  23   1        0.02        0.13      8.65 o 
  -3  24   1       72.69       71.63     10.48 o 
  -2  24   1       58.83       74.25     10.53 o 
  -1  24   1      160.23      160.38     11.81 o 
   0  24   1       56.94       67.71      9.27 o 
   1  24   1       26.04       30.74      6.24 o 
   2  24   1       98.01       97.62     10.99 o 
  -1  25   1       38.92       39.60     10.44 o 
   0  25   1       31.28       26.17      9.29 o 
   1  25   1        4.56       -1.71      5.86 o 
  -9   0   2      110.74      110.24     10.94 o 
  -8   0   2       10.29       13.68      8.55 o 
  -7   0   2      107.47      116.65      6.25 o 
  -6   0   2      142.24      136.07      5.64 o 
  -5   0   2     1152.93     1087.87     19.00 o 
  -4   0   2     2416.09     2279.50     23.07 o 
  -3   0   2     4868.23     4694.15     15.80 o 
  -2   0   2        8.10       12.93      1.11 o 
  -1   0   2      587.52      657.06      5.10 o 
   2   0   2    35299.13    32893.81     88.77 o 
   3   0   2     1736.48     1656.01     14.20 o 
   4   0   2     2500.79     2544.95     26.21 o 
   5   0   2      404.84      344.42      7.63 o 
   6   0   2       12.69       11.86      2.58 o 
   7   0   2     1296.92     1310.15     50.71 o 
   8   0   2       99.19       76.67      7.67 o 
  -9   1   2       38.62       42.64      6.87 o 
  -8   1   2        1.05       -0.55      5.35 o 
  -7   1   2      251.52      230.91      7.39 o 
  -6   1   2      108.57      103.59      4.52 o 
  -5   1   2        2.82       -1.42      2.68 o 
  -4   1   2      575.01      565.73      6.46 o 
  -3   1   2      172.63      172.78      3.27 o 
  -2   1   2      318.73      268.44      2.83 o 
  -1   1   2      800.66      846.41      6.11 o 
   0   1   2     1092.66     1193.67      5.24 o 
   1   1   2      988.86      958.19      3.68 o 
   2   1   2       10.50       25.55      1.64 o 
   3   1   2     5171.54     5131.67     16.12 o 
   4   1   2     3521.76     3450.27     12.26 o 
   5   1   2        8.67        7.28      2.06 o 
   6   1   2      601.87      526.62      6.04 o 
   7   1   2      274.58      263.00      7.23 o 
   8   1   2       62.53       59.68      5.34 o 
  -9   2   2       12.75       15.74      6.41 o 
  -8   2   2        6.18        1.92      5.14 o 
  -7   2   2       70.23       67.45      4.27 o 
  -6   2   2      641.37      614.56     13.94 o 
  -5   2   2      513.08      523.95      6.59 o 
  -4   2   2       21.32       19.16      2.01 o 
  -3   2   2       94.78       97.53      2.85 o 
  -2   2   2        0.06        2.27      0.84 o 
  -1   2   2       47.92       55.25      1.46 o 
   0   2   2       13.26       19.21      0.69 o 
   1   2   2        1.37        3.07      0.58 o 
   2   2   2     1939.92     1986.52     10.47 o 
   3   2   2     1084.67     1029.54     13.49 o 
   4   2   2      638.92      623.66      7.35 o 
   5   2   2      156.05      139.62      4.67 o 
   6   2   2       23.66       20.18      3.27 o 
   7   2   2       29.75       34.76      5.27 o 
   8   2   2       43.44       40.17      5.02 o 
  -9   3   2       63.02       59.73      7.27 o 
  -8   3   2       20.77       26.32      5.64 o 
  -7   3   2       28.20       21.68      4.95 o 
  -6   3   2      215.81      204.85      7.32 o 
  -5   3   2      931.57      989.35     11.87 o 
  -4   3   2     1780.20     1838.62     14.06 o 
  -3   3   2     2220.89     2258.33     11.29 o 
  -2   3   2     1631.53     1560.12      9.56 o 
  -1   3   2      276.72      244.91      3.06 o 
   0   3   2      429.18      526.96      2.82 o 
   1   3   2      311.77      339.01      2.73 o 
   2   3   2       75.76       92.88      1.59 o 
   3   3   2     1979.93     1766.01     17.99 o 
   4   3   2      262.23      279.04      8.40 o 
   5   3   2      609.19      633.41      8.63 o 
   6   3   2       43.02       34.91      3.11 o 
   7   3   2        1.06       -4.31      4.31 o 
   8   3   2        0.02       -1.24      5.96 o 
  -9   4   2        6.12       10.92      6.08 o 
  -8   4   2        0.81        1.63      5.00 o 
  -7   4   2        9.63        9.40      7.81 o 
  -6   4   2      194.59      176.49      6.79 o 
  -5   4   2      147.29      147.13      5.76 o 
  -4   4   2        4.47        0.77      2.78 o 
  -3   4   2      525.10      618.74      9.96 o 
  -2   4   2     2294.29     2187.84     14.72 o 
  -1   4   2     2963.25     2893.14     10.08 o 
   0   4   2      104.70      118.48      1.73 o 
   1   4   2     2135.12     2188.28      7.45 o 
   2   4   2     1168.22     1198.59      5.44 o 
   3   4   2     2456.02     2470.40     15.98 o 
   4   4   2      155.04      146.18      3.91 o 
   5   4   2      929.28      913.72      9.16 o 
   6   4   2      269.70      290.66      6.93 o 
   7   4   2       16.91       10.87      9.16 o 
   8   4   2       19.36       14.30      6.96 o 
  -9   5   2        4.46        2.16      5.62 o 
  -8   5   2       25.07       21.53      5.63 o 
  -7   5   2       69.90       65.88      5.56 o 
  -6   5   2      903.83      940.03     13.12 o 
  -5   5   2       49.07       40.06      4.29 o 
  -4   5   2      375.37      374.73      7.00 o 
  -3   5   2        2.80        3.20      1.14 o 
  -2   5   2     1855.15     2024.81     13.98 o 
  -1   5   2       64.98       42.62      1.70 o 
   0   5   2       94.83       95.60      1.26 o 
   1   5   2        0.02        1.74      0.90 o 
   2   5   2      819.66      763.51      8.11 o 
   3   5   2      196.19      230.68      3.83 o 
   4   5   2        1.85        3.13      1.41 o 
   5   5   2       43.34       35.70      2.41 o 
   6   5   2       63.48       57.04      4.51 o 
   7   5   2        4.31        1.82      8.54 o 
   8   5   2        5.40        7.75      6.83 o 
  -8   6   2        0.53        0.76      4.98 o 
  -7   6   2       11.68       11.50      4.53 o 
  -6   6   2      125.68      123.00      7.35 o 
  -5   6   2      288.54      287.79      7.06 o 
  -4   6   2     5751.21     5756.51     91.29 o 
  -3   6   2      446.89      575.67      6.35 o 
  -2   6   2       48.24       73.01      1.91 o 
  -1   6   2     3490.34     3605.59     26.35 o 
   0   6   2     1683.78     1654.31     10.39 o 
   1   6   2       59.70       54.71      1.36 o 
   2   6   2      103.57      100.70      1.55 o 
   3   6   2        4.17        3.91      1.40 o 
   4   6   2      500.97      521.96      5.93 o 
   5   6   2        3.74        1.94      3.14 o 
   6   6   2      255.71      264.13     12.79 o 
   7   6   2       39.28       37.81     10.63 o 
   8   6   2      152.80      147.18     14.19 o 
  -8   7   2        1.75        1.32      5.06 o 
  -7   7   2       23.16       20.54      4.83 o 
  -6   7   2      375.22      373.36      8.92 o 
  -5   7   2       26.82       41.55      4.23 o 
  -4   7   2       79.27       72.50      3.02 o 
  -3   7   2       97.02       81.13      2.68 o 
  -2   7   2     1971.92     2006.74     18.45 o 
  -1   7   2      141.93      154.59      3.80 o 
   0   7   2     5818.38     5811.28     17.49 o 
   1   7   2     2316.28     2332.92     13.72 o 
   2   7   2      420.10      381.51      5.61 o 
   3   7   2      189.10      206.98      6.37 o 
   4   7   2       57.10       87.10      8.23 o 
   5   7   2        3.40        0.88      3.38 o 
   6   7   2      190.64      193.08      7.56 o 
   7   7   2        5.72        5.62      9.18 o 
   8   7   2       55.74       69.43     12.58 o 
  -8   8   2       15.89       16.73      9.55 o 
  -7   8   2       11.47       10.66      4.50 o 
  -6   8   2       14.44       10.72      4.34 o 
  -5   8   2       69.57       79.14      4.68 o 
  -4   8   2       96.45       94.82      2.73 o 
  -3   8   2      750.30      792.13     12.22 o 
  -2   8   2       13.21       16.49      1.92 o 
  -1   8   2       16.12       15.54      2.04 o 
   0   8   2      106.52      107.07      3.51 o 
   1   8   2       18.61       18.20      1.14 o 
   2   8   2       40.46       48.05      2.06 o 
   3   8   2      104.48      115.37      3.24 o 
   4   8   2       17.14       24.37      2.46 o 
   5   8   2      108.85       99.08      9.16 o 
   6   8   2       44.92       54.88      5.26 o 
   7   8   2       19.77        6.86      8.67 o 
   8   8   2       41.00       32.97     11.86 o 
  -8   9   2       70.45       75.21      7.10 o 
  -7   9   2       52.29       55.63      4.74 o 
  -6   9   2        7.20        2.79      4.13 o 
  -5   9   2      118.16      123.65      6.44 o 
  -4   9   2      111.08      101.73      2.90 o 
  -3   9   2      164.95      165.27      4.65 o 
  -2   9   2      323.14      332.33      4.34 o 
  -1   9   2       63.37       82.65      3.29 o 
   0   9   2      836.07      713.25      8.89 o 
   1   9   2      744.59      789.09      9.32 o 
   2   9   2      515.65      610.66      6.51 o 
   3   9   2     2526.94     2531.47     13.13 o 
   4   9   2     1809.76     1824.98     48.95 o 
   5   9   2        8.45       11.59      4.72 o 
   6   9   2       44.21       53.68      5.26 o 
   7   9   2        0.48       -0.80      8.97 o 
   8   9   2        5.16       12.49     10.88 o 
  -8  10   2        6.30        3.02      5.67 o 
  -7  10   2        1.72       -0.72      5.49 o 
  -6  10   2      183.02      188.12      5.74 o 
  -5  10   2       44.04       35.91      4.05 o 
  -4  10   2     1564.64     1491.70     13.95 o 
  -3  10   2      264.51      261.58      4.07 o 
  -2  10   2       69.70       63.67      1.70 o 
  -1  10   2     2132.92     2188.65     14.19 o 
   0  10   2     1504.65     1521.88     26.67 o 
   1  10   2      968.13      966.62     18.49 o 
   2  10   2      165.51      195.05      4.29 o 
   3  10   2      278.02      280.09      6.75 o 
   4  10   2      493.04      553.25      9.42 o 
   5  10   2      268.69      264.30     11.28 o 
   6  10   2      271.17      262.24      8.29 o 
   7  10   2       15.05       17.05     10.11 o 
   8  10   2       19.99       12.08      9.59 o 
  -8  11   2       14.12        6.31      5.99 o 
  -7  11   2       23.61       32.99      6.39 o 
  -6  11   2      330.58      333.46     10.01 o 
  -5  11   2       10.84       14.63      3.62 o 
  -4  11   2      184.47      199.40      6.57 o 
  -3  11   2     1011.62      988.99      9.42 o 
  -2  11   2      125.20      130.07      4.04 o 
  -1  11   2       67.34       76.02      3.30 o 
   0  11   2        7.67        5.93      1.76 o 
   1  11   2       11.78       11.03      1.20 o 
   2  11   2       81.65       85.29      3.49 o 
   3  11   2      809.33      811.57     11.21 o 
   4  11   2      392.09      413.06      8.57 o 
   5  11   2       60.77       66.35      4.95 o 
   6  11   2       48.10       35.52      5.55 o 
   7  11   2        2.62       -8.50     10.04 o 
   8  11   2        1.42        1.01     10.58 o 
  -8  12   2       21.02       12.64      5.94 o 
  -7  12   2       66.80       65.32      6.80 o 
  -6  12   2      257.85      248.91     12.64 o 
  -5  12   2       28.68       32.28      3.98 o 
  -4  12   2       71.24       69.77      4.09 o 
  -3  12   2      500.28      472.28      6.84 o 
  -2  12   2       98.87       97.53      2.86 o 
  -1  12   2       81.87       79.05      3.54 o 
   0  12   2      679.90      675.21      6.41 o 
   1  12   2      307.10      272.37      5.10 o 
   2  12   2      561.23      583.62      8.06 o 
   3  12   2      471.40      487.43     11.17 o 
   4  12   2      204.92      219.68      9.37 o 
   5  12   2      156.15      155.42      6.58 o 
   6  12   2       49.84       62.01      7.52 o 
   7  12   2        1.97        1.26      8.59 o 
  -7  13   2        2.65       10.21      6.34 o 
  -6  13   2      343.28      378.81     15.10 o 
  -5  13   2      210.13      217.80     11.94 o 
  -4  13   2     1858.51     1997.56     35.15 o 
  -3  13   2      357.96      345.65     17.51 o 
  -2  13   2      519.03      486.61     10.63 o 
  -1  13   2       96.49       89.53      3.89 o 
   0  13   2      205.37      202.80      3.97 o 
   1  13   2        2.90        1.74      0.86 o 
   2  13   2      138.74      130.59      4.34 o 
   3  13   2       16.11       17.00      6.17 o 
   4  13   2      314.89      322.72      8.25 o 
   5  13   2      374.32      384.36      9.25 o 
   6  13   2       95.02       92.11      8.43 o 
   7  13   2       42.35       45.81     11.81 o 
  -7  14   2      544.70      545.74     13.58 o 
  -6  14   2        5.46        4.02      7.33 o 
  -5  14   2      213.33      224.00     12.69 o 
  -4  14   2      603.62      611.64     16.94 o 
  -3  14   2       19.57       16.77      8.21 o 
  -2  14   2      203.22      218.52      3.64 o 
  -1  14   2       21.17       34.12      6.12 o 
   0  14   2       17.70       12.44      2.14 o 
   1  14   2      760.12      768.93     11.13 o 
   2  14   2       61.24       64.05      3.85 o 
   3  14   2      152.66      162.73     11.94 o 
   4  14   2      216.87      233.92      7.53 o 
   5  14   2       85.78       80.78      5.74 o 
   6  14   2       26.14       26.82      6.83 o 
   7  14   2        0.06       -0.78     10.12 o 
  -7  15   2       96.79      116.05     10.20 o 
  -6  15   2        6.54       10.42      8.47 o 
  -5  15   2      525.78      542.48     17.54 o 
  -4  15   2        3.50       -0.63      8.20 o 
  -3  15   2      708.73      693.08     17.22 o 
  -2  15   2      450.23      434.66      6.53 o 
  -1  15   2     3031.55     2913.79     30.97 o 
   0  15   2      100.41      111.19      4.03 o 
   1  15   2        0.40        3.48      3.71 o 
   2  15   2      342.88      326.56      6.62 o 
   3  15   2      508.58      506.50     11.65 o 
   4  15   2      122.19      126.94      7.48 o 
   5  15   2       72.89       82.68      5.85 o 
   6  15   2        0.04       -2.73      6.70 o 
   7  15   2       29.27       39.33     10.22 o 
  -7  16   2        8.22       13.93      5.97 o 
  -6  16   2        0.61        0.60      8.03 o 
  -5  16   2       20.29       24.02      7.51 o 
  -4  16   2     1979.25     1955.11     29.58 o 
  -3  16   2      781.75      773.86     19.20 o 
  -2  16   2      852.05      800.64     35.67 o 
  -1  16   2      782.40      828.05     17.87 o 
   0  16   2      233.50      229.76      4.73 o 
   1  16   2       52.34       45.63      4.71 o 
   2  16   2       24.20       24.11      3.60 o 
   3  16   2      473.22      454.42     13.85 o 
   4  16   2        1.10       -2.07      4.24 o 
   5  16   2       28.28       24.99      4.96 o 
   6  16   2        7.74        8.19      6.77 o 
  -6  17   2        0.67        3.97      8.20 o 
  -5  17   2        6.05        6.84      7.36 o 
  -4  17   2        1.45       -1.66      8.55 o 
  -3  17   2       20.92       11.16      9.17 o 
  -2  17   2      199.80      251.68     11.82 o 
  -1  17   2        0.07        9.78      6.18 o 
   0  17   2        2.09        3.96      2.71 o 
   1  17   2       70.85       74.26      5.48 o 
   2  17   2        0.08       -1.36      3.43 o 
   3  17   2       64.10       64.28      5.61 o 
   4  17   2        8.29       10.36      4.69 o 
   5  17   2       58.53       59.65      6.36 o 
   6  17   2        1.85        4.18      7.03 o 
  -6  18   2       61.61       59.03      9.90 o 
  -5  18   2        0.60        2.38      7.93 o 
  -4  18   2       11.93       17.38      8.61 o 
  -3  18   2      107.01      103.39     10.54 o 
  -2  18   2      131.49      125.47     10.27 o 
  -1  18   2       85.21       76.69      8.29 o 
   0  18   2       17.99       19.87      5.79 o 
   1  18   2        1.55        0.40      4.40 o 
   2  18   2       44.11       39.39      4.07 o 
   3  18   2       97.18       95.84      6.44 o 
   4  18   2      199.38      200.96      7.88 o 
   5  18   2       64.71       63.65      5.75 o 
   6  18   2        0.94       -1.46      7.76 o 
  -6  19   2      123.80      130.61     12.01 o 
  -5  19   2        0.01        5.55      8.49 o 
  -4  19   2       53.02       67.33      9.81 o 
  -3  19   2       39.61       45.27      8.73 o 
  -2  19   2      250.53      263.26     12.88 o 
  -1  19   2      829.92      729.74     18.90 o 
   0  19   2      448.29      447.46     14.99 o 
   1  19   2      169.44      132.70      7.02 o 
   2  19   2      283.71      258.08      6.96 o 
   3  19   2      236.00      251.79      9.89 o 
   4  19   2        4.54       11.19      4.91 o 
   5  19   2       32.51       23.76      7.74 o 
  -5  20   2       90.68      101.72     11.21 o 
  -4  20   2      125.33      121.76     11.66 o 
  -3  20   2      140.41      137.12     11.42 o 
  -2  20   2        9.71        9.39      7.63 o 
  -1  20   2       16.27       24.41      7.27 o 
   0  20   2        0.19        2.77      5.83 o 
   1  20   2      138.69      125.91      7.19 o 
   2  20   2      149.25      170.01      6.22 o 
   3  20   2      142.42      130.62      7.09 o 
   4  20   2        0.67       -2.79      8.18 o 
   5  20   2       76.06       77.36     10.22 o 
  -5  21   2       12.85       18.75      8.82 o 
  -4  21   2       46.20       61.33     10.33 o 
  -3  21   2      148.93      141.56     11.68 o 
  -2  21   2       56.03       57.74      9.12 o 
  -1  21   2       85.17       76.86      8.44 o 
   0  21   2       39.36       37.35      8.32 o 
   1  21   2       21.84       19.65      5.35 o 
   2  21   2       20.78       23.63      4.29 o 
   3  21   2       65.19       63.05      6.21 o 
   4  21   2        6.21        4.92      8.40 o 
  -4  22   2      103.75      107.39     11.57 o 
  -3  22   2       38.15       40.68      9.60 o 
  -2  22   2       32.23       27.72      7.51 o 
  -1  22   2      134.75      123.86     10.79 o 
   0  22   2      111.77      110.96      9.54 o 
   1  22   2       57.07       68.54      6.87 o 
   2  22   2       99.26      112.05      5.75 o 
   3  22   2        8.28       13.92      8.33 o 
   4  22   2        6.77        4.69      7.42 o 
  -3  23   2        5.42        8.41      7.94 o 
  -2  23   2      335.18      375.11     16.23 o 
  -1  23   2       16.30       14.51      7.99 o 
   0  23   2        0.11        0.65      7.98 o 
   1  23   2      108.53      118.11     10.83 o 
   2  23   2       10.12        7.98      8.17 o 
   3  23   2        0.01        1.25      7.92 o 
  -2  24   2       10.12       29.88     10.16 o 
  -1  24   2       16.69       22.55      8.96 o 
   0  24   2        0.10       -0.27      7.45 o 
   1  24   2        1.62        1.66      7.33 o 
   2  24   2        4.63        6.26      8.81 o 
   0  25   2      213.28      226.13     14.39 o 
  -9   1   3       39.43       54.58      7.49 o 
  -8   1   3       12.94       11.76      4.40 o 
  -7   1   3       99.56      101.71      8.26 o 
  -6   1   3      128.83      122.75      3.69 o 
  -5   1   3      136.90      162.09      3.22 o 
  -4   1   3       97.08       87.85      2.41 o 
  -3   1   3      716.92      746.22      5.86 o 
  -2   1   3     1713.78     1687.96      6.32 o 
  -1   1   3      275.41      293.46      3.34 o 
   0   1   3      410.58      391.69      2.29 o 
   1   1   3        1.87        2.96      0.87 o 
   2   1   3      399.29      439.01      3.03 o 
   3   1   3     1177.25     1195.61     10.42 o 
   4   1   3     1977.37     2022.55     13.31 o 
   5   1   3     1374.65     1318.06     12.03 o 
   6   1   3      499.68      488.45      8.70 o 
   7   1   3       31.34       29.44      4.78 o 
   8   1   3       35.09       22.06      4.99 o 
  -9   2   3       74.06       68.13      6.95 o 
  -8   2   3        1.26       -2.21      4.54 o 
  -7   2   3        2.08        2.14      4.03 o 
  -6   2   3      180.53      173.47      6.78 o 
  -5   2   3      333.47      313.24      4.31 o 
  -4   2   3      449.15      419.26      6.01 o 
  -3   2   3       21.86       25.74      1.85 o 
  -2   2   3     3432.51     3382.64      9.10 o 
  -1   2   3     1027.06      984.15      6.87 o 
   0   2   3      140.39      135.82      1.57 o 
   1   2   3    18338.14    17328.78     47.74 o 
   2   2   3     3629.58     3627.43      9.47 o 
   3   2   3     1433.21     1486.23      9.94 o 
   4   2   3     2861.84     2927.36     14.11 o 
   5   2   3       40.58       49.15      3.83 o 
   6   2   3       54.57       59.34      5.05 o 
   7   2   3       36.96       39.44      5.04 o 
   8   2   3       22.29        9.82      4.79 o 
  -9   3   3       35.09       33.91      5.63 o 
  -8   3   3        1.65        3.25      4.66 o 
  -7   3   3      190.35      162.71      7.33 o 
  -6   3   3       41.24       38.76      5.06 o 
  -5   3   3        0.01        0.60      3.61 o 
  -4   3   3     1232.86     1290.12     12.26 o 
  -3   3   3      140.14      127.48      2.91 o 
  -2   3   3     1376.88     1420.66      8.85 o 
  -1   3   3      866.97      914.03      7.26 o 
   0   3   3     4946.85     4873.18     11.67 o 
   1   3   3        0.68        3.97      1.00 o 
   2   3   3      593.27      602.38      4.90 o 
   3   3   3       43.59       45.70      2.62 o 
   4   3   3      455.07      453.07      8.79 o 
   5   3   3      353.32      338.18      7.17 o 
   6   3   3        7.12        2.13      4.08 o 
   7   3   3        2.70       -0.38      4.52 o 
   8   3   3       30.20       22.55      7.00 o 
  -9   4   3      135.75      142.35      7.17 o 
  -8   4   3      307.33      284.03     10.78 o 
  -7   4   3       66.95       70.01      6.53 o 
  -6   4   3     1594.76     1572.66     16.77 o 
  -5   4   3      837.91      822.26     21.11 o 
  -4   4   3        4.40        0.74      3.05 o 
  -3   4   3     2228.64     2399.68     16.17 o 
  -2   4   3     4551.65     4743.18     29.90 o 
  -1   4   3        9.18        5.81      0.82 o 
   0   4   3     4524.68     4678.39     14.51 o 
   1   4   3      269.05      267.69      2.80 o 
   2   4   3       86.14       94.12      1.77 o 
   3   4   3      228.50      231.46      3.28 o 
   4   4   3       38.94       37.81      3.41 o 
   5   4   3      665.73      641.45      8.40 o 
   6   4   3      166.68      143.06     11.28 o 
   7   4   3       53.09       49.68      7.61 o 
   8   4   3       80.06       96.74      8.77 o 
  -8   5   3      110.97      119.10      7.61 o 
  -7   5   3        1.76        3.10      4.47 o 
  -6   5   3        7.65        8.88      4.50 o 
  -5   5   3        0.18        3.61      3.78 o 
  -4   5   3      324.19      313.14      6.72 o 
  -3   5   3        1.61       -0.27      2.82 o 
  -2   5   3      811.25      776.23      7.32 o 
  -1   5   3     4480.50     4267.09     18.97 o 
   0   5   3     1124.27     1161.74      5.65 o 
   1   5   3        3.09        4.22      0.86 o 
   2   5   3      183.94      196.18      2.61 o 
   3   5   3      162.18      135.88      6.45 o 
   4   5   3      576.32      523.51      7.06 o 
   5   5   3       38.92       38.99      4.64 o 
   6   5   3       10.37       10.37      8.87 o 
   7   5   3        3.01        1.44      9.37 o 
   8   5   3        5.35        4.01      6.75 o 
  -8   6   3        1.29        0.88      5.47 o 
  -7   6   3       15.68       13.43      4.61 o 
  -6   6   3       60.44       57.65      5.29 o 
  -5   6   3       44.99       34.76      4.22 o 
  -4   6   3      791.93      817.60     11.70 o 
  -3   6   3     1010.92     1057.74      7.94 o 
  -2   6   3      486.47      562.04      5.94 o 
  -1   6   3     4982.79     4967.84     16.22 o 
   0   6   3       75.27       70.85      1.66 o 
   1   6   3       50.40       54.74      1.42 o 
   2   6   3     1094.46     1082.86      9.76 o 
   3   6   3      461.16      443.39      5.38 o 
   4   6   3      233.42      231.69      5.07 o 
   5   6   3       41.51       34.75      3.58 o 
   6   6   3       86.64       83.46      9.95 o 
   7   6   3       48.26       58.61      9.94 o 
   8   6   3       28.66       26.97      7.40 o 
  -8   7   3      103.03      105.83      7.19 o 
  -7   7   3       30.95       38.68      5.28 o 
  -6   7   3       88.87      101.53      5.97 o 
  -5   7   3        7.23        4.80      3.73 o 
  -4   7   3        2.18        9.56      2.20 o 
  -3   7   3      530.96      520.11      5.53 o 
  -2   7   3     1433.85     1386.79      9.15 o 
  -1   7   3       51.57       55.08      2.90 o 
   0   7   3      115.29       96.73      2.16 o 
   1   7   3       54.43       67.82      1.76 o 
   2   7   3       88.33       75.52      2.35 o 
   3   7   3        0.01        0.47      1.72 o 
   4   7   3      263.79      265.82      6.82 o 
   5   7   3      269.69      288.81     10.03 o 
   6   7   3        3.40        5.25      8.80 o 
   7   7   3        2.68        6.16      8.82 o 
   8   7   3        0.28        5.80      9.48 o 
  -8   8   3        2.46       -0.48      8.47 o 
  -7   8   3        0.11        2.04      4.42 o 
  -6   8   3      761.09      749.97     12.14 o 
  -5   8   3      132.95      119.25      6.09 o 
  -4   8   3      267.78      235.68      3.61 o 
  -3   8   3        5.18        0.35      1.20 o 
  -2   8   3     1389.75     1503.34     42.27 o 
  -1   8   3      238.79      214.91      6.26 o 
   0   8   3      520.43      522.78      4.49 o 
   1   8   3     6364.53     6301.86     17.85 o 
   2   8   3     1379.37     1389.01      7.04 o 
   3   8   3      180.32      182.84      3.61 o 
   4   8   3      812.06      843.27     12.08 o 
   5   8   3        3.16        1.73      3.10 o 
   6   8   3        1.29        2.37      3.68 o 
   7   8   3       42.44       42.08     10.28 o 
   8   8   3       30.66       28.28     10.00 o 
  -8   9   3        0.75       -3.15      8.37 o 
  -7   9   3       13.60       10.60      4.67 o 
  -6   9   3      107.13      117.36      5.95 o 
  -5   9   3       16.12       11.17      4.83 o 
  -4   9   3       62.13       50.04      2.15 o 
  -3   9   3        0.74        1.64      3.24 o 
  -2   9   3        8.14        6.39      2.41 o 
  -1   9   3       65.01       67.64      4.78 o 
   0   9   3      708.34      761.04      5.49 o 
   1   9   3      548.25      563.09      5.98 o 
   2   9   3      494.16      482.38      5.37 o 
   3   9   3       34.46       33.08      1.84 o 
   4   9   3      333.22      325.18      4.93 o 
   5   9   3       41.17       44.18      4.10 o 
   6   9   3      153.86      136.05      6.21 o 
   7   9   3        2.33       -0.66      8.90 o 
   8   9   3       15.00       12.54     10.40 o 
  -8  10   3       12.80       17.99      6.02 o 
  -7  10   3       10.79       10.16      7.77 o 
  -6  10   3        6.95        4.99      4.08 o 
  -5  10   3      466.22      465.74     11.94 o 
  -4  10   3       13.51       14.15      2.01 o 
  -3  10   3       92.42       90.95      5.23 o 
  -2  10   3       30.45       33.61      4.90 o 
  -1  10   3        1.79        1.70      2.30 o 
   0  10   3       54.88       55.00      2.91 o 
   1  10   3     2483.47     2529.74     30.07 o 
   2  10   3       64.15       69.54      3.27 o 
   3  10   3      354.85      350.40      5.86 o 
   4  10   3      199.36      199.04      6.52 o 
   5  10   3       22.27       19.90      4.02 o 
   6  10   3       57.46       53.05      8.04 o 
   7  10   3      119.55      127.00     12.50 o 
  -8  11   3       74.37       81.04      7.78 o 
  -7  11   3      184.30      170.41      8.65 o 
  -6  11   3      112.14       96.45      5.08 o 
  -5  11   3      148.40      141.33      7.64 o 
  -4  11   3       62.95       57.58      4.60 o 
  -3  11   3      795.49      796.76     15.20 o 
  -2  11   3      979.71      976.66     16.88 o 
  -1  11   3      691.64      645.50      8.37 o 
   0  11   3      187.61      213.67      7.08 o 
   1  11   3       94.90       95.43      5.68 o 
   2  11   3      208.45      224.98      4.93 o 
   3  11   3       12.20        8.90      3.70 o 
   4  11   3       51.06       48.82      4.68 o 
   5  11   3      150.12      151.16      6.40 o 
   6  11   3       55.14       54.91      7.49 o 
   7  11   3       42.96       28.60     10.85 o 
  -8  12   3        2.76       -0.85      6.18 o 
  -7  12   3      103.50      102.04      7.41 o 
  -6  12   3        0.69        3.09      6.47 o 
  -5  12   3       26.58       24.33      4.39 o 
  -4  12   3     1440.87     1400.11     14.31 o 
  -3  12   3       14.59       14.69      3.41 o 
  -2  12   3      286.14      300.46     10.71 o 
  -1  12   3      363.74      369.58      6.70 o 
   0  12   3      146.22      163.23      4.33 o 
   1  12   3      268.98      277.10      4.24 o 
   2  12   3      225.03      240.64      5.29 o 
   3  12   3      225.93      225.40      5.86 o 
   4  12   3       55.64       58.00      5.06 o 
   5  12   3       20.54       20.12      4.60 o 
   6  12   3      190.77      200.58      8.19 o 
   7  12   3       29.63       29.72     10.09 o 
  -7  13   3       62.17       55.79      7.07 o 
  -6  13   3       33.33       19.57      8.85 o 
  -5  13   3     1181.08     1163.61     14.14 o 
  -4  13   3      409.15      424.70      8.69 o 
  -3  13   3     3825.60     3921.35     37.10 o 
  -2  13   3      396.35      393.30     12.55 o 
  -1  13   3      253.11      245.03     12.37 o 
   0  13   3        0.07        2.36      2.38 o 
   1  13   3      343.83      357.26      4.69 o 
   2  13   3      134.41      143.16      5.73 o 
   3  13   3      606.57      604.58      8.17 o 
   4  13   3      119.49      134.08      6.44 o 
   5  13   3       27.78       27.42      4.87 o 
   6  13   3        4.92       10.29      6.33 o 
   7  13   3       30.96       29.01     11.26 o 
  -7  14   3       24.04       33.77      6.50 o 
  -6  14   3        0.47       -1.99      7.37 o 
  -5  14   3      804.25      760.31     20.13 o 
  -4  14   3        1.79        3.27      7.60 o 
  -3  14   3       16.24       11.37      7.39 o 
  -2  14   3     2107.59     2094.57     27.34 o 
  -1  14   3      385.54      411.10      7.62 o 
   0  14   3      212.50      195.78      7.29 o 
   1  14   3      347.42      325.01      7.03 o 
   2  14   3      854.30      826.68      9.63 o 
   3  14   3      135.37      144.63      5.05 o 
   4  14   3       45.27       53.02      5.40 o 
   5  14   3       67.76       72.66      5.75 o 
   6  14   3        6.20        5.89      6.08 o 
   7  14   3        5.10        1.12      9.35 o 
  -7  15   3      179.33      165.56     10.42 o 
  -6  15   3       12.76       13.55      8.65 o 
  -5  15   3      742.51      750.26     20.04 o 
  -4  15   3      108.35      108.11     11.04 o 
  -3  15   3       17.21       25.62      9.08 o 
  -2  15   3      781.17      758.79     18.11 o 
  -1  15   3      187.00      199.26      6.59 o 
   0  15   3     3862.02     3777.33     25.56 o 
   1  15   3        1.79        3.21      1.19 o 
   2  15   3      816.53      806.35     10.01 o 
   3  15   3      265.85      266.14      9.92 o 
   4  15   3       24.15       27.24      5.08 o 
   5  15   3       10.86       11.96      6.50 o 
   6  15   3        9.45        7.13      4.62 o 
  -7  16   3        0.60        2.51      6.41 o 
  -6  16   3       15.08        9.00      7.49 o 
  -5  16   3       65.99       59.46      8.75 o 
  -4  16   3      373.53      365.16     14.72 o 
  -3  16   3       77.14       84.73      9.50 o 
  -2  16   3     1228.69     1180.75     22.51 o 
  -1  16   3      149.77      167.00     10.41 o 
   0  16   3        3.81        9.48      3.26 o 
   1  16   3      321.66      314.39     11.17 o 
   2  16   3       35.82       43.44      4.15 o 
   3  16   3       11.72       18.01      5.02 o 
   4  16   3        6.29       13.48      5.06 o 
   5  16   3      145.56      136.69      7.17 o 
   6  16   3        6.71        7.45      4.91 o 
  -6  17   3      230.72      230.52     13.36 o 
  -5  17   3        3.74       -0.02      8.22 o 
  -4  17   3        0.46        0.57      8.01 o 
  -3  17   3      503.99      491.92     16.60 o 
  -2  17   3      975.63      984.17     21.39 o 
  -1  17   3       32.19       37.98      5.86 o 
   0  17   3       69.46       84.92      7.68 o 
   1  17   3      364.42      340.68     12.06 o 
   2  17   3        7.21        5.87      3.64 o 
   3  17   3      124.71      129.05      7.02 o 
   4  17   3      591.87      596.98     12.34 o 
   5  17   3        3.86        9.36      5.01 o 
   6  17   3       11.89        8.11      4.92 o 
  -6  18   3       89.29       89.44     11.31 o 
  -5  18   3       93.02       95.88     10.49 o 
  -4  18   3       73.37       66.53      9.22 o 
  -3  18   3        0.33        1.85      7.21 o 
  -2  18   3      142.00      145.40      9.46 o 
  -1  18   3       49.96       49.64      4.85 o 
   0  18   3      101.77      102.56      8.47 o 
   1  18   3      198.40      206.87     10.67 o 
   2  18   3        1.79       -0.71      3.61 o 
   3  18   3      108.24      108.35      6.86 o 
   4  18   3       62.16       63.94      7.58 o 
   5  18   3       21.91       29.10      5.60 o 
  -5  19   3        0.94       -4.54      7.74 o 
  -4  19   3        7.85        7.89      6.93 o 
  -3  19   3       39.32       41.81      7.69 o 
  -2  19   3       98.38      108.34      5.75 o 
  -1  19   3        1.04        1.45      6.68 o 
   0  19   3      332.04      288.88     12.48 o 
   1  19   3       23.90       20.97      6.62 o 
   2  19   3      391.30      351.09     10.22 o 
   3  19   3        0.02       -1.12      4.82 o 
   4  19   3       13.11       12.57      4.93 o 
   5  19   3        1.49        1.33      5.12 o 
  -5  20   3       48.59       52.14      9.30 o 
  -4  20   3       70.78       79.14      9.64 o 
  -3  20   3        0.52       -1.30      6.57 o 
  -2  20   3        1.11        1.91      6.29 o 
  -1  20   3       59.11       49.75      8.45 o 
   0  20   3      184.44      179.25     11.00 o 
   1  20   3        9.67       12.77      7.00 o 
   2  20   3      190.22      198.84      6.80 o 
   3  20   3       38.45       41.39      5.94 o 
   4  20   3       30.57       33.59      7.29 o 
   5  20   3       10.23        6.29      7.60 o 
  -4  21   3        1.39       -1.15      7.96 o 
  -3  21   3        8.95        7.64      7.18 o 
  -2  21   3       67.08       80.56      9.13 o 
  -1  21   3      388.08      388.43     15.52 o 
   0  21   3      303.28      280.99     13.00 o 
   1  21   3      134.63      111.02      9.30 o 
   2  21   3      179.74      176.33     12.52 o 
   3  21   3      235.58      238.22     10.82 o 
   4  21   3       67.17       59.59      9.34 o 
  -4  22   3       84.39      122.00     11.81 o 
  -3  22   3        0.23        1.97      7.55 o 
  -2  22   3        7.67       11.97      8.09 o 
  -1  22   3        3.46        5.91      7.70 o 
   0  22   3        1.06        5.16      7.13 o 
   1  22   3        3.12       -2.22      7.17 o 
   2  22   3        7.16        3.40      4.60 o 
   3  22   3        8.58        4.75      5.39 o 
  -3  23   3      590.50      655.71     20.92 o 
  -2  23   3       99.75       92.65     11.22 o 
  -1  23   3        4.96        6.32      7.50 o 
   0  23   3       11.75       18.40      8.38 o 
   1  23   3        3.03        7.37      7.61 o 
   2  23   3        9.46        8.75      5.48 o 
   3  23   3        0.82        0.42      9.11 o 
  -2  24   3        5.27       -2.90      9.66 o 
  -1  24   3      189.93      209.09     13.45 o 
   0  24   3       26.68       18.33      7.60 o 
   1  24   3       10.06       21.30      7.51 o 
  -9   0   4       53.09       67.36     10.84 o 
  -8   0   4      617.61      648.47     19.43 o 
  -7   0   4       20.57       21.85      8.12 o 
  -6   0   4      188.68      189.46     10.28 o 
  -5   0   4     1147.34     1134.10     19.47 o 
  -4   0   4     2061.61     1941.62     23.13 o 
  -3   0   4      374.95      375.66      5.97 o 
  -2   0   4      252.34      240.07      3.07 o 
  -1   0   4     1718.40     1560.49     11.88 o 
   0   0   4     4635.12     4755.79     14.57 o 
   1   0   4      599.66      638.20      6.19 o 
   2   0   4     3982.85     3824.39     16.91 o 
   3   0   4      128.17       95.58      4.07 o 
   4   0   4     1391.94     1283.48     15.77 o 
   5   0   4       33.16       34.39      6.73 o 
   6   0   4      677.68      691.74     24.58 o 
   7   0   4       72.12      111.46      9.25 o 
   8   0   4      120.21      135.24     10.14 o 
  -9   1   4       79.19       92.25      8.48 o 
  -8   1   4       78.78       80.93      7.66 o 
  -7   1   4        2.35        4.22      3.87 o 
  -6   1   4      317.76      297.83      6.85 o 
  -5   1   4      103.75      115.34      5.42 o 
  -4   1   4      108.04      119.38      4.02 o 
  -3   1   4      795.33      836.59      6.54 o 
  -2   1   4      137.61      126.33      3.54 o 
  -1   1   4      131.29      121.54      3.12 o 
   0   1   4      180.00      203.09      2.26 o 
   1   1   4      357.54      336.25      3.76 o 
   2   1   4      179.80      178.42      4.68 o 
   3   1   4       19.01       23.33      3.37 o 
   4   1   4      145.36      131.10      4.83 o 
   5   1   4      672.92      674.13      9.33 o 
   6   1   4      172.70      174.74      6.96 o 
   7   1   4      362.86      330.80      8.49 o 
   8   1   4        7.02        7.08      5.10 o 
  -9   2   4        0.09        1.89      6.40 o 
  -8   2   4       32.08       33.67      5.09 o 
  -7   2   4      180.87      198.31      6.67 o 
  -6   2   4        9.50       11.75      3.79 o 
  -5   2   4      218.76      216.74      5.44 o 
  -4   2   4       60.34       58.24      3.28 o 
  -3   2   4     1882.95     1900.08     13.21 o 
  -2   2   4      210.90      215.05      2.61 o 
  -1   2   4      378.66      400.18      4.80 o 
   0   2   4      178.61      179.59      2.02 o 
   1   2   4      937.72      858.15      6.15 o 
   2   2   4        1.61       -0.65      1.33 o 
   3   2   4      147.20      157.73      3.96 o 
   4   2   4       46.74       55.73      3.64 o 
   5   2   4      383.66      391.75      8.24 o 
   6   2   4      123.79      112.81      6.06 o 
   7   2   4       93.09       85.42      6.12 o 
   8   2   4       78.01       68.60      6.05 o 
  -8   3   4      349.77      378.23      9.09 o 
  -7   3   4      107.04      120.62      5.84 o 
  -6   3   4        0.05        0.13      3.67 o 
  -5   3   4       56.39       65.85      4.07 o 
  -4   3   4      527.99      523.86      6.90 o 
  -3   3   4     1494.04     1591.23      8.64 o 
  -2   3   4      340.72      388.33      4.31 o 
  -1   3   4     2703.90     2585.18     19.79 o 
   0   3   4      331.95      346.02      3.12 o 
   1   3   4      110.66      114.42      2.30 o 
   2   3   4       32.32       35.97      1.40 o 
   3   3   4       41.15       40.46      2.02 o 
   4   3   4       53.92       51.57      4.22 o 
   5   3   4       45.92       51.43      5.56 o 
   6   3   4      563.40      546.92      9.95 o 
   7   3   4       25.31       30.60      5.24 o 
   8   3   4       31.90       32.80      7.59 o 
  -8   4   4       12.61       18.83      4.90 o 
  -7   4   4        8.26        6.09      4.06 o 
  -6   4   4        0.20       -1.96      3.74 o 
  -5   4   4       17.49       18.96      3.39 o 
  -4   4   4      366.11      341.57      5.89 o 
  -3   4   4      579.88      550.44      5.40 o 
  -2   4   4     4766.98     5053.10     28.15 o 
  -1   4   4       20.97       28.55      3.29 o 
   0   4   4     3864.91     4062.78     19.35 o 
   1   4   4      721.89      678.97      4.85 o 
   2   4   4      330.76      324.59      5.33 o 
   3   4   4      395.56      432.02      6.31 o 
   4   4   4        0.45        0.65      4.01 o 
   5   4   4      182.93      203.40     12.33 o 
   6   4   4      121.20      129.47      8.50 o 
   7   4   4       30.99       30.74      7.19 o 
   8   4   4       14.28       10.51      9.10 o 
  -8   5   4        3.07        3.41      4.59 o 
  -7   5   4        2.04        0.43      4.18 o 
  -6   5   4        0.83       -0.43      3.55 o 
  -5   5   4      576.72      605.87      8.53 o 
  -4   5   4       94.36      108.61      5.22 o 
  -3   5   4       63.99       65.29      3.04 o 
  -2   5   4       56.78       58.02      4.09 o 
  -1   5   4     1330.70     1356.06      8.17 o 
   0   5   4      804.72      973.41      6.62 o 
   1   5   4        4.91        7.16      1.22 o 
   2   5   4      619.77      674.57      6.61 o 
   3   5   4        1.65        4.93      2.56 o 
   4   5   4      129.24      146.21      6.72 o 
   5   5   4      173.73      162.98     11.53 o 
   6   5   4        0.24        9.16      9.35 o 
   7   5   4        1.78       -4.24      6.73 o 
   8   5   4        8.36        5.53      8.06 o 
  -8   6   4        4.68        3.65      4.82 o 
  -7   6   4       80.70       66.59      5.10 o 
  -6   6   4       34.84       28.26      4.86 o 
  -5   6   4      838.12      791.83      9.55 o 
  -4   6   4     3424.15     3457.95     20.21 o 
  -3   6   4     1389.04     1523.00     17.77 o 
  -2   6   4     5632.51     6342.05     52.23 o 
  -1   6   4      646.05      713.99      6.23 o 
   0   6   4      755.40      900.52      8.79 o 
   1   6   4      381.61      431.11      3.91 o 
   2   6   4      725.43      706.56      6.21 o 
   3   6   4     2137.50     2089.27     34.51 o 
   4   6   4        1.44        1.75      4.38 o 
   5   6   4        0.51        0.87      4.60 o 
   6   6   4      101.71      112.94     10.96 o 
   7   6   4        1.15        2.67      8.49 o 
   8   6   4       21.16       21.61      8.19 o 
  -8   7   4      112.24      117.02      6.48 o 
  -7   7   4        6.25        3.65      4.06 o 
  -6   7   4      122.46      135.75      5.34 o 
  -5   7   4       13.59       13.37      3.27 o 
  -4   7   4       77.76       84.50      2.83 o 
  -3   7   4       99.05       95.60      2.29 o 
  -2   7   4        0.70        3.09      2.84 o 
  -1   7   4      119.97      120.02      6.91 o 
   0   7   4       30.35       43.96      2.59 o 
   1   7   4     3177.51     3197.54     12.32 o 
   2   7   4      322.87      311.37      4.40 o 
   3   7   4       37.58       43.63      3.64 o 
   4   7   4      226.26      215.80     10.36 o 
   5   7   4       10.58       10.77      2.98 o 
   6   7   4       93.50       75.51     11.12 o 
   7   7   4        2.72        2.19      9.31 o 
   8   7   4       44.20       58.07      9.09 o 
  -8   8   4        0.17       -0.14      4.33 o 
  -7   8   4       92.03       91.83      6.95 o 
  -6   8   4       55.89       55.49      4.32 o 
  -5   8   4       37.40       31.40      3.61 o 
  -4   8   4        7.55       10.17      1.82 o 
  -3   8   4       51.05       45.06      2.29 o 
  -2   8   4      168.97      163.86      5.01 o 
  -1   8   4       12.77       20.57      4.10 o 
   0   8   4        0.39        0.39      1.18 o 
   1   8   4        6.78        7.70      1.49 o 
   2   8   4       56.63       55.20      2.82 o 
   3   8   4        0.34        0.59      1.72 o 
   4   8   4        2.23        4.55      3.59 o 
   5   8   4        4.94        7.95      3.05 o 
   6   8   4       12.88       11.71      9.58 o 
   7   8   4        2.55        0.38      9.16 o 
  -8   9   4       32.71       34.46      6.62 o 
  -7   9   4       16.27       14.95      4.25 o 
  -6   9   4      144.83      154.46      5.63 o 
  -5   9   4       14.93       19.59      3.51 o 
  -4   9   4      116.22      109.19      5.25 o 
  -3   9   4       92.17       93.01      4.71 o 
  -2   9   4      476.32      460.01      7.69 o 
  -1   9   4     3692.01     3647.86     26.90 o 
   0   9   4      652.92      586.95      8.02 o 
   1   9   4       62.21       67.72      2.03 o 
   2   9   4      787.45      751.79      9.42 o 
   3   9   4       17.96       17.67      2.02 o 
   4   9   4      105.71      120.58      5.43 o 
   5   9   4       13.19       12.87      3.52 o 
   6   9   4        1.48        7.77      9.62 o 
   7   9   4       29.04       25.76      9.63 o 
  -8  10   4       79.90       87.42      7.81 o 
  -7  10   4        0.92       -0.23      3.97 o 
  -6  10   4       93.36      107.46      6.03 o 
  -5  10   4      186.92      199.68      6.87 o 
  -4  10   4      415.23      408.24     13.69 o 
  -3  10   4      603.71      575.84      9.23 o 
  -2  10   4       58.44       51.56      3.72 o 
  -1  10   4        0.11        1.87      2.76 o 
   0  10   4      230.80      207.94      3.92 o 
   1  10   4      500.79      502.70      9.16 o 
   2  10   4      196.70      205.25      5.83 o 
   3  10   4      171.26      168.75      4.00 o 
   4  10   4      125.67      124.88      5.65 o 
   5  10   4       48.83       49.69      4.92 o 
   6  10   4      342.20      358.47     17.41 o 
   7  10   4       15.90       25.14     10.59 o 
  -8  11   4        1.34       -0.06      4.60 o 
  -7  11   4       90.04       96.28     10.19 o 
  -6  11   4       41.44       44.40      5.01 o 
  -5  11   4        0.71        0.34      5.14 o 
  -4  11   4      326.24      336.66      7.98 o 
  -3  11   4       77.75       90.53      4.65 o 
  -2  11   4        0.00        2.52      3.19 o 
  -1  11   4      356.79      369.55      7.10 o 
   0  11   4      100.73       96.67      2.55 o 
   1  11   4        6.52        7.82      1.75 o 
   2  11   4       51.84       48.97      2.11 o 
   3  11   4        0.00       -0.15      2.91 o 
   4  11   4       63.10       59.61      4.96 o 
   5  11   4      339.70      361.18      9.09 o 
   6  11   4        2.71        6.45      9.68 o 
   7  11   4       58.11       45.50     11.97 o 
  -7  12   4       17.96       20.85      5.96 o 
  -6  12   4       10.61       14.94      4.67 o 
  -5  12   4      421.45      432.72     12.59 o 
  -4  12   4       56.52       62.65      4.74 o 
  -3  12   4      256.14      278.45      6.21 o 
  -2  12   4       23.13       20.69      3.99 o 
  -1  12   4       13.29       14.62      3.31 o 
   0  12   4      231.51      226.49      3.67 o 
   1  12   4     1081.43     1062.04     10.01 o 
   2  12   4      704.44      712.62     16.21 o 
   3  12   4      162.42      148.65      5.45 o 
   4  12   4       14.82       14.26      4.33 o 
   5  12   4      243.77      267.04      8.42 o 
   6  12   4       15.96       11.45      6.31 o 
   7  12   4        1.25        3.96      9.24 o 
  -7  13   4      210.98      215.47      9.49 o 
  -6  13   4      351.41      353.51     11.30 o 
  -5  13   4      171.21      166.70      7.02 o 
  -4  13   4      227.93      252.41      6.35 o 
  -3  13   4     3819.80     3858.58     71.44 o 
  -2  13   4      291.19      321.35      8.15 o 
  -1  13   4        0.56        1.56      3.45 o 
   0  13   4      258.87      248.12      3.93 o 
   1  13   4      260.21      252.91      5.00 o 
   2  13   4      838.83      857.79     17.21 o 
   3  13   4       97.82       95.71      5.23 o 
   4  13   4       14.46       13.25      4.49 o 
   5  13   4       37.53       49.33      5.57 o 
   6  13   4      174.10      188.44     11.05 o 
   7  13   4        3.31        0.32     10.84 o 
  -7  14   4       72.34       72.62      7.62 o 
  -6  14   4      320.12      306.88     14.27 o 
  -5  14   4       46.38       51.36      8.93 o 
  -4  14   4      291.06      310.84      7.96 o 
  -3  14   4      537.90      533.41     13.29 o 
  -2  14   4       20.72       22.60      5.46 o 
  -1  14   4      891.11      887.24     15.53 o 
   0  14   4       64.48       68.23      4.30 o 
   1  14   4        7.90       14.17      2.39 o 
   2  14   4        0.03        3.67      4.09 o 
   3  14   4      447.35      441.43      9.25 o 
   4  14   4      117.79      113.06      6.79 o 
   5  14   4      235.88      237.43      8.44 o 
   6  14   4       88.43       71.28      9.51 o 
  -7  15   4      222.75      219.43     11.56 o 
  -6  15   4        7.21        5.53      8.08 o 
  -5  15   4       38.46       38.70      9.12 o 
  -4  15   4       74.08       80.48      6.48 o 
  -3  15   4     1017.98      992.15     15.33 o 
  -2  15   4      124.84      130.41     10.26 o 
  -1  15   4     5680.09     5447.40     76.57 o 
   0  15   4     1986.27     1952.00     21.45 o 
   1  15   4      799.71      784.37     16.23 o 
   2  15   4      457.70      443.65      9.65 o 
   3  15   4       33.24       39.15      5.16 o 
   4  15   4       28.47       32.13      5.34 o 
   5  15   4       29.83       37.92      5.77 o 
   6  15   4       97.53      107.45     10.90 o 
  -6  16   4        2.66       -7.70      8.53 o 
  -5  16   4      158.84      178.65     11.78 o 
  -4  16   4      186.60      189.44      7.81 o 
  -3  16   4     1510.78     1459.09     17.15 o 
  -2  16   4       87.21       88.82      6.17 o 
  -1  16   4      880.23      856.50     11.98 o 
   0  16   4      102.88      108.97     14.44 o 
   1  16   4      126.37      146.75      8.88 o 
   2  16   4        0.07       -0.71      4.26 o 
   3  16   4       77.10       76.52      7.26 o 
   4  16   4      340.17      352.06     10.10 o 
   5  16   4        1.19        2.16      4.82 o 
   6  16   4       16.41       26.44      8.33 o 
  -6  17   4        0.33        7.93      7.59 o 
  -5  17   4        0.22        0.74      5.20 o 
  -4  17   4      181.39      189.47     16.18 o 
  -3  17   4      155.67      157.70      9.53 o 
  -2  17   4       11.61       17.34      4.27 o 
  -1  17   4      214.29      216.32      6.87 o 
   0  17   4      387.29      366.88     13.15 o 
   1  17   4       21.15       20.57      6.48 o 
   2  17   4      123.99      114.73      6.77 o 
   3  17   4       27.22       20.37      4.69 o 
   4  17   4        0.47        5.40      5.09 o 
   5  17   4       21.60       20.93      5.45 o 
  -6  18   4       15.53       15.71      6.27 o 
  -5  18   4       51.54       48.09      6.26 o 
  -4  18   4      108.15      107.44      6.96 o 
  -3  18   4       91.95      100.34      6.37 o 
  -2  18   4      162.38      140.94      7.43 o 
  -1  18   4       39.32       39.59      8.07 o 
   0  18   4        0.69        7.11      7.06 o 
   1  18   4       18.85       19.84      6.42 o 
   2  18   4       24.48       24.65      5.17 o 
   3  18   4        0.39        0.53      4.46 o 
   4  18   4       38.36       37.99      5.74 o 
   5  18   4       23.76       24.72      5.82 o 
  -5  19   4       71.69       59.26      6.52 o 
  -4  19   4       17.14       19.41      5.12 o 
  -3  19   4       25.97       25.98      5.12 o 
  -2  19   4      112.74      115.26      6.36 o 
  -1  19   4      324.86      325.61     14.01 o 
   0  19   4      204.63      201.85     11.38 o 
   1  19   4       74.75       81.68      8.34 o 
   2  19   4       22.12       15.69      4.87 o 
   3  19   4        5.14        5.16      4.54 o 
   4  19   4      153.83      163.85     11.38 o 
   5  19   4       32.37       34.88      6.04 o 
  -5  20   4       62.87       73.79      6.73 o 
  -4  20   4      142.50      162.30      8.03 o 
  -3  20   4        3.07        2.92      4.66 o 
  -2  20   4       45.67       38.72      8.30 o 
  -1  20   4        6.03        9.69      7.46 o 
   0  20   4        3.79       12.08      7.58 o 
   1  20   4        0.17        0.30      6.46 o 
   2  20   4       80.52       65.65      5.97 o 
   3  20   4       18.04       21.03      7.65 o 
   4  20   4       60.01       71.19      8.90 o 
  -4  21   4      114.08      120.62      7.82 o 
  -3  21   4        5.25        3.58      8.03 o 
  -2  21   4       34.55       31.77      7.66 o 
  -1  21   4       99.89      110.21     10.50 o 
   0  21   4       68.04       61.84      8.84 o 
   1  21   4       47.96       47.52      7.90 o 
   2  21   4        2.84        3.59      4.92 o 
   3  21   4        3.41       -0.56      7.50 o 
  -3  22   4      155.59      152.57     12.90 o 
  -2  22   4       48.58       69.28      9.32 o 
  -1  22   4       23.01       29.73      8.77 o 
   0  22   4      152.92      168.32     11.31 o 
   1  22   4       71.48      101.18      9.79 o 
   2  22   4       31.53       31.74      5.29 o 
   3  22   4        2.62       -0.85      6.86 o 
  -2  23   4        0.02        7.65      8.25 o 
  -1  23   4       95.55       93.81     10.95 o 
   0  23   4        0.07       -3.23      7.33 o 
   1  23   4       22.54       28.17      7.79 o 
   2  23   4        0.31       -0.35      4.86 o 
   0  24   4        5.55       17.88      9.24 o 
  -8   1   5        4.51        8.59      7.12 o 
  -7   1   5        8.87       15.93      6.09 o 
  -6   1   5      395.74      403.42     10.42 o 
  -5   1   5       61.47       63.32      5.94 o 
  -4   1   5       27.87       25.05      2.85 o 
  -3   1   5      166.30      151.65      3.73 o 
  -2   1   5      535.66      484.45      4.71 o 
  -1   1   5      162.99      168.94      4.36 o 
   0   1   5       12.65       14.70      1.42 o 
   1   1   5      275.54      263.75      3.27 o 
   2   1   5       52.49       64.13      2.94 o 
   3   1   5       25.93       21.84      1.35 o 
   4   1   5       12.45       13.98      3.05 o 
   5   1   5       68.56       77.98      4.83 o 
   6   1   5        6.44        4.41      4.60 o 
   7   1   5       63.63       64.26      5.75 o 
   8   1   5       73.43       70.34      6.26 o 
  -8   2   5       26.75       28.21      6.88 o 
  -7   2   5       52.56       57.98      6.80 o 
  -6   2   5      415.92      440.61      8.26 o 
  -5   2   5       85.34       85.50      4.42 o 
  -4   2   5     1065.91     1041.69     11.77 o 
  -3   2   5     1324.69     1333.41      9.89 o 
  -2   2   5      762.38      744.84      6.32 o 
  -1   2   5      574.83      567.13      5.58 o 
   0   2   5      131.92      102.86      2.86 o 
   1   2   5     1324.54     1319.87      8.25 o 
   2   2   5     3733.03     3663.30     28.10 o 
   3   2   5       26.10       29.86      1.77 o 
   4   2   5        0.27        0.66      2.85 o 
   5   2   5       74.03       82.40      4.80 o 
   6   2   5       84.50       66.25      5.14 o 
   7   2   5       35.33       48.74      5.67 o 
   8   2   5       54.82       57.33     15.55 o 
  -8   3   5       46.10       45.11      5.38 o 
  -7   3   5      118.50      128.08      6.03 o 
  -6   3   5      389.92      383.59      8.01 o 
  -5   3   5      233.82      235.05      5.96 o 
  -4   3   5       35.50       49.77      3.33 o 
  -3   3   5      965.15     1059.78      6.95 o 
  -2   3   5      594.25      694.80      9.99 o 
  -1   3   5      300.52      282.75      4.97 o 
   0   3   5      137.49      127.59      2.47 o 
   1   3   5     1235.86     1249.56     11.94 o 
   2   3   5      866.13      905.41      6.45 o 
   3   3   5       83.35       88.19      2.70 o 
   4   3   5      111.48      121.11      3.93 o 
   5   3   5       11.87       14.88      3.79 o 
   6   3   5       33.66       31.74      4.80 o 
   7   3   5      116.72      115.40     10.03 o 
   8   3   5       34.02       33.83      8.34 o 
  -8   4   5      184.60      159.82      7.83 o 
  -7   4   5        4.49        2.34      4.28 o 
  -6   4   5      588.12      575.10      9.40 o 
  -5   4   5      535.22      469.53      7.66 o 
  -4   4   5       26.09       32.03      3.73 o 
  -3   4   5        4.52        1.17      1.50 o 
  -2   4   5        0.55        1.62      0.93 o 
  -1   4   5     4966.05     5244.38     29.01 o 
   0   4   5     1791.63     1985.77      9.54 o 
   1   4   5     1288.17     1357.03     12.00 o 
   2   4   5       15.78       15.88      2.64 o 
   3   4   5       95.60       80.91      3.22 o 
   4   4   5       22.95       15.57      4.07 o 
   5   4   5      174.64      152.95      7.97 o 
   6   4   5        8.07        2.40      6.31 o 
   7   4   5      121.76      137.74      9.86 o 
  -8   5   5       18.07       22.50      4.96 o 
  -7   5   5        1.10        1.97      4.13 o 
  -6   5   5       69.25       83.72      5.00 o 
  -5   5   5      189.11      179.65      5.31 o 
  -4   5   5       93.10       99.41      4.02 o 
  -3   5   5       44.39       36.28      2.53 o 
  -2   5   5        3.04        0.30      1.66 o 
  -1   5   5     1423.90     1301.34      8.67 o 
   0   5   5      515.53      591.67      8.13 o 
   1   5   5      863.99      910.13      6.96 o 
   2   5   5      486.05      528.83      6.57 o 
   3   5   5       59.95       71.09      3.37 o 
   4   5   5        0.12        1.76      4.39 o 
   5   5   5        9.82       10.87      5.07 o 
   6   5   5        6.90       10.92      6.16 o 
   7   5   5       43.06       31.01      9.32 o 
  -8   6   5       94.16       93.21      6.62 o 
  -7   6   5       37.61       33.76      4.63 o 
  -6   6   5       15.28       11.26      3.81 o 
  -5   6   5      130.96      133.12      4.95 o 
  -4   6   5        9.64       11.67      2.92 o 
  -3   6   5       95.03       98.50      3.44 o 
  -2   6   5        7.41       10.59      1.41 o 
  -1   6   5       41.60       56.51      2.31 o 
   0   6   5        8.11       11.18      1.70 o 
   1   6   5      148.74      154.21      4.13 o 
   2   6   5       66.82       65.72      3.19 o 
   3   6   5       65.96       56.21      5.99 o 
   4   6   5      411.30      419.83     10.33 o 
   5   6   5        0.08        1.52      5.26 o 
   6   6   5       56.79       60.91     10.65 o 
   7   6   5       91.39       77.84      9.03 o 
  -8   7   5        3.20        6.02      5.58 o 
  -7   7   5      199.06      205.84      7.05 o 
  -6   7   5       22.78       25.96      3.92 o 
  -5   7   5      129.22      138.28      5.04 o 
  -4   7   5       57.74       75.48      3.94 o 
  -3   7   5       91.79       70.14      4.96 o 
  -2   7   5        0.09        0.36      0.69 o 
  -1   7   5        1.78        1.84      2.93 o 
   0   7   5      145.66      176.73      7.30 o 
   1   7   5     1257.58     1347.55     12.02 o 
   2   7   5       14.95        9.10      2.60 o 
   3   7   5      181.58      192.64      8.61 o 
   4   7   5      131.01      155.60      7.32 o 
   5   7   5       14.63       24.72      5.47 o 
   6   7   5        2.61        5.25      8.65 o 
   7   7   5        0.00       -7.33     10.54 o 
  -8   8   5       40.88       50.43      6.50 o 
  -7   8   5       15.24       15.25      4.36 o 
  -6   8   5       36.63       36.60      4.13 o 
  -5   8   5      529.43      510.20      8.52 o 
  -4   8   5      161.18      149.77      4.80 o 
  -3   8   5     2794.23     2788.00     20.59 o 
  -2   8   5      365.44      346.76      7.60 o 
  -1   8   5       32.42       52.69      5.39 o 
   0   8   5     1875.21     1990.03     20.94 o 
   1   8   5      883.30      853.06      9.21 o 
   2   8   5       61.18       63.82      3.57 o 
   3   8   5       14.50       14.01      2.38 o 
   4   8   5       19.43       18.67      7.46 o 
   5   8   5        6.84        2.60      5.54 o 
   6   8   5       46.90       44.10      9.11 o 
   7   8   5        9.22        3.27      9.81 o 
  -8   9   5       33.18       31.54     10.12 o 
  -7   9   5        3.78        0.93      4.03 o 
  -6   9   5        7.29        9.02      3.89 o 
  -5   9   5       14.14       14.59      3.44 o 
  -4   9   5        0.03        0.37      4.18 o 
  -3   9   5       17.85       15.62      3.96 o 
  -2   9   5      192.03      186.40      6.16 o 
  -1   9   5       62.34       60.38      5.57 o 
   0   9   5       18.10       26.07      2.99 o 
   1   9   5      944.85      961.70      9.84 o 
   2   9   5       13.94       19.53      4.38 o 
   3   9   5       19.65       15.29      2.59 o 
   4   9   5       11.51       29.07      6.43 o 
   5   9   5       26.08       25.61      5.83 o 
   6   9   5        2.34       -1.76      7.91 o 
   7   9   5       36.62       40.50     11.56 o 
  -7  10   5       14.55       16.88      4.26 o 
  -6  10   5      245.32      262.96      7.08 o 
  -5  10   5       21.62       23.26      3.58 o 
  -4  10   5       54.83       54.63      4.86 o 
  -3  10   5       78.00       91.08      5.06 o 
  -2  10   5      339.60      369.47      8.03 o 
  -1  10   5       76.67       77.30      5.93 o 
   0  10   5      101.96      110.54      2.96 o 
   1  10   5        3.10       12.32      3.24 o 
   2  10   5      354.17      352.27      5.33 o 
   3  10   5       11.30       13.16      2.94 o 
   4  10   5       98.24      102.95      9.19 o 
   5  10   5       19.83       18.45      5.58 o 
   6  10   5       44.19       49.09      7.40 o 
   7  10   5       12.82       15.74     10.85 o 
  -7  11   5      182.62      189.00      8.90 o 
  -6  11   5      260.74      267.54      7.28 o 
  -5  11   5        6.40        4.01      4.51 o 
  -4  11   5       33.91       27.07      7.16 o 
  -3  11   5        1.73        2.95      3.95 o 
  -2  11   5      238.28      230.06      9.56 o 
  -1  11   5      606.45      586.17     10.39 o 
   0  11   5       92.12       85.47      2.70 o 
   1  11   5        8.12       11.09      2.66 o 
   2  11   5        3.72        7.39      3.21 o 
   3  11   5      178.82      160.15      6.12 o 
   4  11   5       27.13       26.20      7.19 o 
   5  11   5       43.09       65.01      9.07 o 
   6  11   5       32.84       26.88      7.08 o 
   7  11   5        8.44        6.22      9.17 o 
  -7  12   5       87.28       84.32     10.82 o 
  -6  12   5        0.90        3.66      4.03 o 
  -5  12   5       29.16       23.64      4.94 o 
  -4  12   5        7.37        9.12      4.33 o 
  -3  12   5      791.05      803.08     39.87 o 
  -2  12   5        3.96        0.91      4.85 o 
  -1  12   5      472.22      464.40     10.50 o 
   0  12   5       41.59       36.26      2.13 o 
   1  12   5      162.10      181.30     10.30 o 
   2  12   5      586.89      594.94     22.93 o 
   3  12   5       27.56       21.54      3.62 o 
   4  12   5       14.42       27.39      7.02 o 
   5  12   5       19.97       14.18      8.75 o 
   6  12   5        6.41        3.45      5.84 o 
  -7  13   5        2.51       -2.01      6.10 o 
  -6  13   5        1.60        1.45      5.18 o 
  -5  13   5      323.24      314.05     14.76 o 
  -4  13   5      574.66      557.89     20.20 o 
  -3  13   5      282.93      270.87      8.86 o 
  -2  13   5     3020.17     2933.20     23.14 o 
  -1  13   5      236.21      242.66      7.08 o 
   0  13   5      238.00      235.94      6.52 o 
   1  13   5      266.75      286.69     11.19 o 
   2  13   5      264.63      267.39      7.47 o 
   3  13   5       78.78       80.59      7.37 o 
   4  13   5      105.81      108.52     10.95 o 
   5  13   5       22.39       33.45      9.56 o 
   6  13   5        2.18       -1.69      6.39 o 
  -7  14   5        4.46        8.02      5.79 o 
  -6  14   5       20.09       24.55      4.81 o 
  -5  14   5       10.93       11.27      3.76 o 
  -4  14   5      180.10      176.16      5.97 o 
  -3  14   5      206.93      200.78      7.95 o 
  -2  14   5      836.31      853.05     12.93 o 
  -1  14   5      494.79      494.15     10.75 o 
   0  14   5     2808.23     2814.93     31.99 o 
   1  14   5       14.32       22.80     10.92 o 
   2  14   5       93.99      100.09      5.94 o 
   3  14   5      339.59      359.38      8.76 o 
   4  14   5       65.29       60.67      9.97 o 
   5  14   5        8.15       11.25      7.72 o 
   6  14   5       17.41       29.64      7.89 o 
  -6  15   5       75.49       72.24      7.32 o 
  -5  15   5        0.04        1.23      5.22 o 
  -4  15   5        0.58        3.90      5.01 o 
  -3  15   5      110.16       96.31      6.27 o 
  -2  15   5      189.51      204.24      7.69 o 
  -1  15   5       50.41       60.92      6.27 o 
   0  15   5      463.12      482.92     31.16 o 
   1  15   5      615.63      644.43     15.09 o 
   2  15   5     1566.99     1542.57     17.05 o 
   3  15   5      202.09      210.08      7.73 o 
   4  15   5      238.55      232.24     13.42 o 
   5  15   5      242.06      272.34     15.23 o 
   6  15   5        9.18       12.29      7.94 o 
  -6  16   5       58.83       75.81      7.22 o 
  -5  16   5        0.75        0.47      5.33 o 
  -4  16   5       14.11        9.70      4.91 o 
  -3  16   5       62.56       66.36      7.84 o 
  -2  16   5       40.07       35.07      5.19 o 
  -1  16   5      534.71      493.37      9.78 o 
   0  16   5        0.90        0.15      7.00 o 
   1  16   5      162.63      145.36      9.09 o 
   2  16   5      273.70      269.97      8.59 o 
   3  16   5       66.85       63.75      5.81 o 
   4  16   5       68.89       85.28      9.72 o 
   5  16   5        3.88        8.20      7.91 o 
  -6  17   5      131.61      153.58     15.64 o 
  -5  17   5       56.35       47.83      6.61 o 
  -4  17   5      120.63      111.11      7.28 o 
  -3  17   5        0.03       -0.02      4.74 o 
  -2  17   5        4.72        4.25      4.22 o 
  -1  17   5        0.86        2.74      3.84 o 
   0  17   5      156.56      170.92     10.64 o 
   1  17   5     1351.56     1317.12     22.36 o 
   2  17   5       91.97       90.58      6.27 o 
   3  17   5      213.46      195.67      7.76 o 
   4  17   5      320.67      355.91     15.86 o 
   5  17   5       81.62       92.43     10.89 o 
  -5  18   5       42.28       45.59      6.16 o 
  -4  18   5       50.41       53.54      5.92 o 
  -3  18   5      266.12      293.31      9.25 o 
  -2  18   5       17.13       18.67      4.80 o 
  -1  18   5       49.18       35.87      8.38 o 
   0  18   5      156.20      164.85     10.65 o 
   1  18   5       63.26       63.01      7.87 o 
   2  18   5       31.70       21.57      5.20 o 
   3  18   5        2.53        1.35      6.94 o 
   4  18   5        6.77       14.65      8.68 o 
  -5  19   5        2.35        0.72      5.95 o 
  -4  19   5       30.55       34.14      6.04 o 
  -3  19   5       12.12       17.08      5.32 o 
  -2  19   5      263.51      287.23     13.56 o 
  -1  19   5       87.20       83.88      9.47 o 
   0  19   5        0.62        5.72      6.73 o 
   1  19   5        0.51       -1.34      6.26 o 
   2  19   5       19.25       17.55      5.23 o 
   3  19   5       58.85       58.30      8.97 o 
   4  19   5       17.06       22.53      8.73 o 
  -4  20   5       25.65       25.22      6.17 o 
  -3  20   5      157.81      152.12     12.62 o 
  -2  20   5       58.64       56.98      9.28 o 
  -1  20   5        0.22        1.98      6.79 o 
   0  20   5       61.17       53.01      8.47 o 
   1  20   5       49.76       50.82      7.69 o 
   2  20   5        2.31       -1.48      4.69 o 
   3  20   5       42.97       39.31      9.26 o 
  -3  21   5        2.02        3.53      8.87 o 
  -2  21   5      109.07      101.01     11.26 o 
  -1  21   5      356.65      423.31     16.31 o 
   0  21   5       95.59       78.67      9.40 o 
   1  21   5        7.34        4.79      6.83 o 
   2  21   5       18.47       17.89      5.33 o 
   3  21   5       28.06       26.91      9.15 o 
  -3  22   5      135.28      168.28     13.08 o 
  -2  22   5       50.05       55.48     10.92 o 
  -1  22   5       20.18       20.14      7.90 o 
   0  22   5        0.93        1.47      7.81 o 
   1  22   5        4.09        4.33      6.90 o 
   2  22   5        7.64        5.49      4.99 o 
  -1  23   5       52.04       70.15      9.69 o 
   0  23   5       21.94       25.81      8.90 o 
  -8   0   6      512.90      506.24     19.33 o 
  -7   0   6      171.91      183.36     13.22 o 
  -6   0   6     1043.59     1033.73     22.77 o 
  -5   0   6      894.68      896.09     20.75 o 
  -4   0   6      582.69      605.67     16.49 o 
  -3   0   6        2.73        0.26      6.17 o 
  -2   0   6      519.18      502.01     13.56 o 
  -1   0   6     2717.48     2759.77     28.37 o 
   0   0   6      909.95      929.82      7.74 o 
   1   0   6      136.61      147.31      4.10 o 
   2   0   6     5114.46     5025.52     33.30 o 
   3   0   6     1179.61     1157.10     12.08 o 
   4   0   6       89.14       77.23      5.98 o 
   5   0   6       31.85       54.09      7.26 o 
   6   0   6       94.75      114.45      8.24 o 
   7   0   6      115.68      102.71      9.22 o 
  -8   1   6      163.75      173.24     10.20 o 
  -7   1   6       41.61       50.99      6.64 o 
  -6   1   6        0.35        3.91      6.46 o 
  -5   1   6      294.50      271.88      9.45 o 
  -4   1   6       34.42       41.11      2.57 o 
  -3   1   6        1.63        0.65      1.20 o 
  -2   1   6      275.51      276.84      5.27 o 
  -1   1   6      114.46       97.30      5.21 o 
   0   1   6        6.26        5.66      1.42 o 
   1   1   6      385.61      378.69      4.37 o 
   2   1   6        2.32       16.15      2.62 o 
   3   1   6      254.11      210.97      6.05 o 
   4   1   6       15.44       12.51      3.02 o 
   5   1   6       27.97       23.75      4.29 o 
   6   1   6        4.83       -0.21      4.53 o 
   7   1   6       34.35       31.98      5.75 o 
  -8   2   6       24.45       16.58      6.92 o 
  -7   2   6      280.83      303.68     10.82 o 
  -6   2   6      354.03      376.72     10.67 o 
  -5   2   6     1332.54     1425.28     17.73 o 
  -4   2   6     1068.93     1029.67     13.78 o 
  -3   2   6       30.39       31.29      1.95 o 
  -2   2   6        0.52        0.50      1.09 o 
  -1   2   6       70.56       77.35      8.36 o 
   0   2   6       85.86       88.67      2.42 o 
   1   2   6        6.78        5.91      2.21 o 
   2   2   6       34.29       31.21      2.65 o 
   3   2   6      142.18      120.50      2.75 o 
   4   2   6       43.26       40.87      3.58 o 
   5   2   6        1.70        1.06      3.80 o 
   6   2   6        5.18        4.52      4.45 o 
   7   2   6       66.77       56.51      5.51 o 
  -8   3   6        3.03       10.06      6.90 o 
  -7   3   6      794.40      857.12     15.85 o 
  -6   3   6       17.71       32.47      6.46 o 
  -5   3   6       11.27       20.61      5.91 o 
  -4   3   6      113.21      130.14      6.97 o 
  -3   3   6      196.58      187.63      4.38 o 
  -2   3   6      482.91      518.01      9.67 o 
  -1   3   6      360.72      357.25      4.89 o 
   0   3   6      387.76      327.20      5.54 o 
   1   3   6       89.19       98.59      3.31 o 
   2   3   6      131.43      132.92      3.22 o 
   3   3   6      146.64      132.94      3.31 o 
   4   3   6       11.19       17.42      3.57 o 
   5   3   6       48.93       68.02      5.66 o 
   6   3   6       71.47       81.37      7.90 o 
   7   3   6        4.09        0.34      7.50 o 
  -8   4   6       25.73       31.28      6.63 o 
  -7   4   6      184.35      224.38     11.88 o 
  -6   4   6       40.37       45.25      4.59 o 
  -5   4   6      281.75      253.84      7.29 o 
  -4   4   6      165.02      156.43      4.36 o 
  -3   4   6      576.92      586.40      4.96 o 
  -2   4   6      179.38      203.50      6.66 o 
  -1   4   6     1038.89     1067.03      7.82 o 
   0   4   6     1475.55     1524.72      8.03 o 
   1   4   6      401.49      417.47      6.22 o 
   2   4   6        9.40       17.01      2.92 o 
   3   4   6        1.01        1.45      1.00 o 
   4   4   6      209.91      206.93      6.71 o 
   5   4   6        3.45        3.99      4.31 o 
   6   4   6        8.92       11.80      5.90 o 
   7   4   6        4.65        0.94      7.48 o 
  -8   5   6       11.06       10.54      6.25 o 
  -7   5   6       18.51       21.67      6.34 o 
  -6   5   6       16.10       14.08      3.80 o 
  -5   5   6       14.22       12.16      3.46 o 
  -4   5   6      186.89      187.53      7.95 o 
  -3   5   6        7.97        8.19      1.59 o 
  -2   5   6        1.66        2.00      2.03 o 
  -1   5   6      205.52      183.72      2.30 o 
   0   5   6      121.13      123.73      3.40 o 
   1   5   6      383.97      405.27      5.93 o 
   2   5   6      402.28      440.36     14.14 o 
   3   5   6      514.48      485.04     12.82 o 
   4   5   6      210.10      229.18      7.25 o 
   5   5   6      319.29      334.95      8.97 o 
   6   5   6        5.92        8.72      6.45 o 
   7   5   6       49.14       38.28      7.88 o 
  -8   6   6       56.68       63.42      8.51 o 
  -7   6   6       49.12       43.43      6.66 o 
  -6   6   6       11.71       13.57      5.54 o 
  -5   6   6      578.68      532.19      8.32 o 
  -4   6   6      374.51      333.33      6.06 o 
  -3   6   6      715.24      709.97     10.70 o 
  -2   6   6       56.72       63.23      2.22 o 
  -1   6   6       10.58       19.47      1.65 o 
   0   6   6      322.86      356.97      4.76 o 
   1   6   6      140.49      169.62      6.07 o 
   2   6   6      879.82      923.20      9.75 o 
   3   6   6      599.03      571.47      6.42 o 
   4   6   6       53.39       53.46      6.34 o 
   5   6   6       51.04       58.91      8.17 o 
   6   6   6        8.58        5.87      6.93 o 
   7   6   6        1.39        2.91      7.02 o 
  -8   7   6       28.76       38.94      6.67 o 
  -7   7   6      184.37      195.96      8.97 o 
  -6   7   6      110.26       98.05      6.95 o 
  -5   7   6       10.11       12.18      3.44 o 
  -4   7   6       40.33       35.89      3.25 o 
  -3   7   6       81.49       89.31      3.48 o 
  -2   7   6        1.27        1.24      1.44 o 
  -1   7   6       28.59       22.60      2.26 o 
   0   7   6       16.76       16.47      2.58 o 
   1   7   6      390.32      370.28      8.15 o 
   2   7   6      557.16      577.24      8.28 o 
   3   7   6       15.67       20.82      3.26 o 
   4   7   6       87.35       87.86      6.57 o 
   5   7   6      118.26      132.29      7.90 o 
   6   7   6        5.40        2.86      6.51 o 
   7   7   6        0.75        0.04      7.22 o 
  -7   8   6        5.71        7.12      5.49 o 
  -6   8   6       22.96       12.00      5.21 o 
  -5   8   6       82.44       75.48      4.55 o 
  -4   8   6       71.24       72.20      3.87 o 
  -3   8   6       36.31       36.55      2.05 o 
  -2   8   6        1.36        0.86      0.83 o 
  -1   8   6       10.59       11.38      5.21 o 
   0   8   6       63.21       63.07      3.48 o 
   1   8   6        2.32        1.95      2.57 o 
   2   8   6       25.81       22.50      3.21 o 
   3   8   6        0.23        1.50      2.24 o 
   4   8   6        9.99        3.64      5.08 o 
   5   8   6       12.03       10.17      5.86 o 
   6   8   6        0.65        1.18      8.01 o 
   7   8   6        3.37        2.21      6.84 o 
  -7   9   6        0.02       -0.10      5.51 o 
  -6   9   6       39.63       34.01      6.01 o 
  -5   9   6      768.25      755.27     10.14 o 
  -4   9   6       36.72       38.39      3.40 o 
  -3   9   6       14.21       19.60      4.68 o 
  -2   9   6      821.33      793.25     11.99 o 
  -1   9   6     1087.35     1124.92     18.64 o 
   0   9   6       95.19      101.09      6.71 o 
   1   9   6      266.90      272.13      5.48 o 
   2   9   6       44.51       46.00      3.84 o 
   3   9   6       93.26       84.48      3.83 o 
   4   9   6       54.17       66.90      9.74 o 
   5   9   6       32.16       33.47      6.47 o 
   6   9   6       15.84       17.82      6.37 o 
  -7  10   6       71.02       63.90      6.77 o 
  -6  10   6       33.44       30.67      7.94 o 
  -5  10   6      217.27      206.55      6.24 o 
  -4  10   6        6.09        4.35      4.43 o 
  -3  10   6      556.32      567.50     10.84 o 
  -2  10   6      209.01      216.16     10.24 o 
  -1  10   6      407.33      442.30     12.50 o 
   0  10   6        7.89        8.95      3.42 o 
   1  10   6      150.81      154.26      5.12 o 
   2  10   6      477.20      486.58     13.05 o 
   3  10   6       46.89       41.20      7.67 o 
   4  10   6       36.23       30.10      9.03 o 
   5  10   6        0.04       -1.58      5.97 o 
   6  10   6        0.01       -3.34      6.41 o 
  -7  11   6        4.35        2.67      5.38 o 
  -6  11   6        1.61       -4.88      5.29 o 
  -5  11   6       83.83       79.91      6.20 o 
  -4  11   6       44.56       42.52      5.36 o 
  -3  11   6      142.84      123.47      6.35 o 
  -2  11   6      111.38       95.08      7.92 o 
  -1  11   6        9.72       10.97      5.27 o 
   0  11   6       23.78       24.22      3.82 o 
   1  11   6       33.96       32.99      3.63 o 
   2  11   6        0.11        5.42      3.95 o 
   3  11   6        1.33        2.02      7.70 o 
   4  11   6       69.33       77.93     10.31 o 
   5  11   6        0.13       -1.49      6.08 o 
   6  11   6        4.91        0.39      6.84 o 
  -7  12   6       16.03       17.55      9.74 o 
  -6  12   6       60.58       55.27      6.37 o 
  -5  12   6        4.48        9.63      4.89 o 
  -4  12   6      984.21      979.89     14.65 o 
  -3  12   6        0.35       -1.14      4.34 o 
  -2  12   6        0.97        3.65      5.99 o 
  -1  12   6       28.46       26.76      9.37 o 
   0  12   6      191.91      190.17      7.43 o 
   1  12   6       57.93       56.28      4.08 o 
   2  12   6     1201.83     1255.34     17.54 o 
   3  12   6       32.20       27.62      9.77 o 
   4  12   6        8.46       21.44      8.85 o 
   5  12   6        1.52        0.39      6.00 o 
   6  12   6        5.97        3.85      6.12 o 
  -6  13   6      206.29      210.03     13.25 o 
  -5  13   6       87.04       82.39      6.46 o 
  -4  13   6        0.05        2.35      4.56 o 
  -3  13   6      234.71      218.19     11.41 o 
  -2  13   6      477.22      446.07     10.35 o 
  -1  13   6      901.39      905.63     21.56 o 
   0  13   6       70.50       74.64      5.35 o 
   1  13   6      181.31      180.09      5.83 o 
   2  13   6      773.30      756.72     18.03 o 
   3  13   6       11.55        7.94      8.34 o 
   4  13   6      758.70      796.06     22.18 o 
   5  13   6        1.20        0.12      7.95 o 
   6  13   6        6.67       14.44      7.13 o 
  -6  14   6       21.98       21.27      5.89 o 
  -5  14   6        2.71        1.74      4.89 o 
  -4  14   6       10.57       11.05      5.25 o 
  -3  14   6      130.83      131.59     10.84 o 
  -2  14   6      141.96      157.06      7.17 o 
  -1  14   6       28.45       27.04      5.07 o 
   0  14   6      458.58      463.53     14.26 o 
   1  14   6      562.17      564.14     14.20 o 
   2  14   6       64.07       65.02      5.78 o 
   3  14   6      133.47      138.37     12.69 o 
   4  14   6      834.03      886.09     23.84 o 
   5  14   6       19.19       29.48      9.99 o 
  -6  15   6       64.74       63.17      7.24 o 
  -5  15   6       33.60       47.83      6.80 o 
  -4  15   6       51.45       62.40      6.29 o 
  -3  15   6        3.43        2.66      4.76 o 
  -2  15   6        2.45       -0.12      4.50 o 
  -1  15   6      415.70      419.01      9.54 o 
   0  15   6     1281.99     1241.82     15.66 o 
   1  15   6      110.16       98.97      8.20 o 
   2  15   6      143.04      137.22      7.09 o 
   3  15   6       61.19       65.26      9.88 o 
   4  15   6        1.60       10.52      8.64 o 
   5  15   6        4.25       12.87      8.86 o 
  -6  16   6        0.27        3.36      5.66 o 
  -5  16   6       33.55       36.02      6.04 o 
  -4  16   6      133.97      136.03      7.71 o 
  -3  16   6       28.84       31.53      5.67 o 
  -2  16   6      298.73      287.10      9.28 o 
  -1  16   6        0.73        0.58      3.88 o 
   0  16   6        0.77        4.00      6.69 o 
   1  16   6       43.88       35.45      7.08 o 
   2  16   6      540.00      559.96     17.12 o 
   3  16   6        9.80        9.96      9.19 o 
   4  16   6       24.22       28.90      9.09 o 
   5  16   6       83.31       61.90     11.57 o 
  -5  17   6       13.14       11.82      5.93 o 
  -4  17   6       37.49       41.68      7.19 o 
  -3  17   6       44.63       56.83      6.05 o 
  -2  17   6       53.58       53.91      5.60 o 
  -1  17   6       36.75       34.09      8.01 o 
   0  17   6       43.49       47.98      7.93 o 
   1  17   6      120.26      117.22      9.08 o 
   2  17   6        1.98        3.14      5.17 o 
   3  17   6      193.96      173.32     13.43 o 
   4  17   6       10.27       26.03      9.60 o 
  -5  18   6       53.91       61.49      7.39 o 
  -4  18   6       59.75       48.85      6.43 o 
  -3  18   6      102.14      109.73      7.29 o 
  -2  18   6        6.26        9.66      7.96 o 
  -1  18   6      185.19      178.72     11.30 o 
   0  18   6      102.25      118.13      9.70 o 
   1  18   6        6.06        6.11      6.35 o 
   2  18   6        0.04       -4.27      4.98 o 
   3  18   6        5.77        2.82      9.22 o 
   4  18   6        5.19        2.85      8.51 o 
  -4  19   6        0.07       -1.32      5.60 o 
  -3  19   6        9.20        8.33      5.22 o 
  -2  19   6        0.03        1.35      8.03 o 
  -1  19   6       55.06       60.68      9.51 o 
   0  19   6       73.11       69.88      8.94 o 
   1  19   6       97.15      108.07      9.25 o 
   2  19   6      134.91      127.05      7.26 o 
   3  19   6        0.14        8.62      8.72 o 
  -3  20   6       75.80       92.54     11.48 o 
  -2  20   6        0.36        4.89      7.53 o 
  -1  20   6       16.20       16.26      8.62 o 
   0  20   6        2.80        9.38      7.57 o 
   1  20   6        5.67        5.95      6.69 o 
   2  20   6        4.29        3.61      7.07 o 
   3  20   6       16.72       21.87      8.39 o 
  -3  21   6       58.36       81.62     11.61 o 
  -2  21   6        4.72        9.48      9.01 o 
  -1  21   6       26.59       34.37      8.32 o 
   0  21   6       71.57       83.15      9.88 o 
   1  21   6        3.58        8.02      6.83 o 
   2  21   6        0.23       -4.66      8.48 o 
  -1  22   6       64.40       71.61     10.21 o 
   0  22   6        2.42        4.39      8.07 o 
  -8   1   7       89.43      105.27      8.79 o 
  -7   1   7        3.08       -0.84      6.20 o 
  -6   1   7        4.13        6.58      5.26 o 
  -5   1   7      482.67      509.14     26.66 o 
  -4   1   7       26.84       30.86      7.09 o 
  -3   1   7      504.91      492.54      9.25 o 
  -2   1   7      717.11      642.56     11.65 o 
  -1   1   7      499.31      471.43      9.67 o 
   0   1   7       38.47       38.69      2.03 o 
   1   1   7       30.10       32.15      2.16 o 
   2   1   7        2.39        3.43      2.38 o 
   3   1   7        0.00        3.57      2.66 o 
   4   1   7       93.51       79.77      4.06 o 
   5   1   7        1.96        4.48      3.92 o 
   6   1   7        2.18        1.89      4.22 o 
   7   1   7        2.94       -0.45      4.68 o 
  -8   2   7        3.87        0.72      6.75 o 
  -7   2   7       60.46       77.40      7.46 o 
  -6   2   7       61.70       71.57      7.23 o 
  -5   2   7      632.39      666.27     22.41 o 
  -4   2   7     1357.87     1344.49     17.63 o 
  -3   2   7     2574.88     2541.00     58.18 o 
  -2   2   7        6.68        7.12      4.76 o 
  -1   2   7       17.75       18.05      1.38 o 
   0   2   7        2.97        2.23      1.64 o 
   1   2   7      464.26      471.28      7.62 o 
   2   2   7      140.45      146.52      3.82 o 
   3   2   7      695.91      685.96      7.63 o 
   4   2   7       15.74       18.57      3.97 o 
   5   2   7        8.09       10.13      4.10 o 
   6   2   7        0.00        2.78      5.10 o 
   7   2   7        0.13        2.22      7.36 o 
  -8   3   7        4.23        0.24      6.51 o 
  -7   3   7        5.33        9.70      6.60 o 
  -6   3   7      157.38      157.01      8.69 o 
  -5   3   7       75.09       71.85      7.07 o 
  -4   3   7      318.22      312.98     10.41 o 
  -3   3   7       56.89       47.21      5.87 o 
  -2   3   7      226.42      229.48      5.94 o 
  -1   3   7      246.93      269.06      4.71 o 
   0   3   7       13.29       16.03      1.93 o 
   1   3   7        8.72       10.88      2.51 o 
   2   3   7      122.55      112.74      4.21 o 
   3   3   7      205.94      196.82      6.45 o 
   4   3   7       65.39       64.94      5.29 o 
   5   3   7       35.21       32.12      4.94 o 
   6   3   7       70.75       73.79     14.36 o 
   7   3   7        7.52        0.01      7.26 o 
  -7   4   7        0.71        0.72      6.34 o 
  -6   4   7        9.82       11.49      5.88 o 
  -5   4   7        0.90        1.46      5.73 o 
  -4   4   7        0.72       -3.54      6.09 o 
  -3   4   7      614.89      604.81     14.23 o 
  -2   4   7      838.77      810.19     12.81 o 
  -1   4   7        1.55        3.73      2.14 o 
   0   4   7       40.35       38.01      3.14 o 
   1   4   7      907.67      933.03      8.42 o 
   2   4   7       16.01       21.97      3.99 o 
   3   4   7       10.54        6.55      4.07 o 
   4   4   7       70.51       71.19      5.53 o 
   5   4   7       35.75       41.80      5.51 o 
   6   4   7       32.80       33.83      7.17 o 
  -7   5   7       52.41       69.43      7.43 o 
  -6   5   7       36.35       39.22      6.20 o 
  -5   5   7      216.82      215.67      8.74 o 
  -4   5   7        3.37        0.39      5.35 o 
  -3   5   7        3.91        3.66      4.98 o 
  -2   5   7       36.53       31.93      2.97 o 
  -1   5   7       12.92       11.90      2.22 o 
   0   5   7      445.57      423.70      7.22 o 
   1   5   7        3.70        6.56      2.22 o 
   2   5   7      188.60      167.05      5.73 o 
   3   5   7       82.25       85.80      6.03 o 
   4   5   7       40.69       39.01      5.14 o 
   5   5   7       25.42       16.70      4.68 o 
   6   5   7       15.22       22.94      7.52 o 
  -7   6   7        0.30        1.89      5.72 o 
  -6   6   7        3.58        3.28      5.31 o 
  -5   6   7       23.80       19.19      5.91 o 
  -4   6   7       17.09       13.12      4.99 o 
  -3   6   7        5.01        4.43      4.96 o 
  -2   6   7      278.41      274.62      4.30 o 
  -1   6   7      405.22      442.33      5.66 o 
   0   6   7        3.27        2.92      1.68 o 
   1   6   7       78.75       85.44      4.14 o 
   2   6   7      333.39      324.21      9.35 o 
   3   6   7        1.60       -1.68      4.19 o 
   4   6   7        0.03        0.97      4.39 o 
   5   6   7        6.70        6.45      4.95 o 
   6   6   7        7.39        1.62      6.34 o 
  -7   7   7       56.07       60.72      7.11 o 
  -6   7   7      162.37      159.29      8.50 o 
  -5   7   7        1.50       -1.00      5.41 o 
  -4   7   7        9.33       16.29      5.31 o 
  -3   7   7       12.42        8.84      2.05 o 
  -2   7   7       58.87       49.81      2.32 o 
  -1   7   7        6.30        4.35      2.15 o 
   0   7   7      548.26      533.48     19.41 o 
   1   7   7      249.74      247.52     12.14 o 
   2   7   7       15.55       15.86      3.19 o 
   3   7   7      247.67      243.16     13.04 o 
   4   7   7        0.06        1.22      4.97 o 
   5   7   7       13.31        8.97      4.89 o 
   6   7   7        1.91        3.79      6.40 o 
  -7   8   7      135.32      152.71      8.89 o 
  -6   8   7       98.25       98.57      7.62 o 
  -5   8   7       51.19       44.36      6.59 o 
  -4   8   7     1265.33     1209.60     27.26 o 
  -3   8   7      529.79      516.57     10.93 o 
  -2   8   7      167.12      199.39      4.91 o 
  -1   8   7      257.68      268.32     11.07 o 
   0   8   7        4.85        5.78      5.32 o 
   1   8   7        7.96        2.70      7.52 o 
   2   8   7        3.81        5.48      3.19 o 
   3   8   7       24.86       24.45      7.47 o 
   4   8   7      199.00      197.51      8.79 o 
   5   8   7       10.34       11.64      5.40 o 
   6   8   7        2.22        1.86      5.30 o 
  -7   9   7       14.03       10.52      5.85 o 
  -6   9   7        1.35       -1.94      5.60 o 
  -5   9   7       29.52       41.08      9.73 o 
  -4   9   7        0.74        4.45      5.18 o 
  -3   9   7       28.77       24.13      5.04 o 
  -2   9   7       22.61       18.00      4.53 o 
  -1   9   7       28.85       40.92      6.92 o 
   0   9   7        3.07        6.54      5.20 o 
   1   9   7        5.25        3.08      3.76 o 
   2   9   7      265.16      259.50      6.78 o 
   3   9   7       16.78       20.23      8.27 o 
   4   9   7        0.01        2.31      5.82 o 
   5   9   7        2.36        4.72      5.57 o 
   6   9   7        0.25        1.39      5.57 o 
  -7  10   7        4.84        5.97      6.02 o 
  -6  10   7      102.37       88.34      7.48 o 
  -5  10   7       17.29       12.71      5.29 o 
  -4  10   7       66.23       49.87      5.88 o 
  -3  10   7      148.57      134.87      7.11 o 
  -2  10   7      213.15      202.20     10.72 o 
  -1  10   7      347.62      352.79     12.43 o 
   0  10   7       50.34       51.43      6.36 o 
   1  10   7        0.96       -0.37      3.91 o 
   2  10   7      155.54      157.60     11.73 o 
   3  10   7      135.98      129.12     11.09 o 
   4  10   7        0.06        0.02      6.01 o 
   5  10   7        8.93        7.77      5.52 o 
   6  10   7        0.81       -0.60      6.58 o 
  -6  11   7      177.57      181.93      8.88 o 
  -5  11   7      112.17      121.48      7.42 o 
  -4  11   7       31.46       22.23      5.56 o 
  -3  11   7       62.15       58.97      5.90 o 
  -2  11   7        9.21        8.87      6.91 o 
  -1  11   7      102.83       85.87      8.09 o 
   0  11   7      879.06      847.53     12.09 o 
   1  11   7        2.93        3.96      4.11 o 
   2  11   7       89.77       94.66      5.41 o 
   3  11   7        0.59       -2.03      6.99 o 
   4  11   7      162.21      152.50     12.39 o 
   5  11   7        9.31       10.50      6.04 o 
  -6  12   7       11.92       11.04      5.41 o 
  -5  12   7      154.68      132.60      8.30 o 
  -4  12   7       13.82       12.92      5.12 o 
  -3  12   7      273.95      241.57     12.55 o 
  -2  12   7      332.22      320.59     13.02 o 
  -1  12   7      141.82      151.62      6.94 o 
   0  12   7       41.57       53.77      4.98 o 
   1  12   7      104.00      103.68      6.11 o 
   2  12   7      301.33      324.01     17.96 o 
   3  12   7       33.80       28.76      9.56 o 
   4  12   7       64.47       66.80      9.24 o 
   5  12   7        0.48        6.78      6.52 o 
  -6  13   7       94.81      108.19      7.58 o 
  -5  13   7        9.44       14.88      5.47 o 
  -4  13   7       22.74       20.46      5.19 o 
  -3  13   7        9.71       -0.15      7.79 o 
  -2  13   7       47.18       44.96      7.90 o 
  -1  13   7       93.09       94.60      6.19 o 
   0  13   7       62.27       45.68      4.89 o 
   1  13   7       51.94       71.14      6.09 o 
   2  13   7      131.67      128.20      6.69 o 
   3  13   7        5.32       14.23      9.68 o 
   4  13   7        8.87       15.70     10.27 o 
   5  13   7        1.57        3.89      6.60 o 
  -6  14   7        0.05       -1.06      9.28 o 
  -5  14   7        0.26        1.84      5.42 o 
  -4  14   7       37.79       34.90      8.93 o 
  -3  14   7      233.16      238.19     15.23 o 
  -2  14   7      205.96      195.71      7.98 o 
  -1  14   7      102.65      101.52      6.30 o 
   0  14   7       37.51       37.93      5.01 o 
   1  14   7      454.73      472.27     17.70 o 
   2  14   7      259.62      253.54     13.22 o 
   3  14   7       17.29       17.22      9.54 o 
   4  14   7      444.04      451.47     18.64 o 
   5  14   7        0.73        4.68      9.42 o 
  -5  15   7      210.78      217.88      9.71 o 
  -4  15   7       21.58       32.46      6.37 o 
  -3  15   7        0.10        0.87      4.84 o 
  -2  15   7      293.32      324.01      9.64 o 
  -1  15   7      132.88      128.75      7.84 o 
   0  15   7       51.31       51.15      7.97 o 
   1  15   7       30.54       36.82      5.56 o 
   2  15   7       55.42       53.76      9.64 o 
   3  15   7      171.39      140.75     12.97 o 
   4  15   7       94.28      127.12     12.98 o 
  -5  16   7       47.52       46.09      7.22 o 
  -4  16   7        0.10        2.25      5.46 o 
  -3  16   7        0.42       -0.69      5.33 o 
  -2  16   7        1.52        2.01      4.89 o 
  -1  16   7       34.64       30.68      7.80 o 
   0  16   7       42.82       39.24      7.53 o 
   1  16   7       34.24       32.62      5.77 o 
   2  16   7      102.35       98.99     11.25 o 
   3  16   7       22.94       31.11     10.55 o 
   4  16   7       17.75       27.16      9.38 o 
  -4  17   7        1.08        0.25      5.79 o 
  -3  17   7        0.13        8.11      5.36 o 
  -2  17   7      162.90      171.99      7.76 o 
  -1  17   7        3.93        6.26      7.78 o 
   0  17   7      335.94      367.08     14.10 o 
   1  17   7      597.11      602.72     13.02 o 
   2  17   7       44.89       37.85      9.37 o 
   3  17   7      156.26      169.68     14.00 o 
  -4  18   7       32.27       28.10      6.25 o 
  -3  18   7      158.77      169.79      8.49 o 
  -2  18   7      174.22      203.68     13.21 o 
  -1  18   7       12.18       12.33      7.70 o 
   0  18   7        5.52        5.04      6.89 o 
   1  18   7        8.36        6.34      7.28 o 
   2  18   7        0.11       -0.78      7.51 o 
   3  18   7        8.76        4.90      9.76 o 
  -3  19   7        0.58        4.71      8.99 o 
  -2  19   7        0.11        2.30      7.51 o 
  -1  19   7      131.57      141.48     11.61 o 
   0  19   7        3.20        3.24      7.36 o 
   1  19   7        0.01        2.85      5.17 o 
   2  19   7       13.96        8.63      8.50 o 
  -2  20   7       95.98      133.39     12.33 o 
  -1  20   7        0.67       -4.07      7.57 o 
   0  20   7       30.29       33.95      8.09 o 
   1  20   7       23.68       27.99      5.83 o 
  -7   0   8      198.96      199.25     14.76 o 
  -6   0   8       64.86       47.89     10.04 o 
  -5   0   8      211.08      170.87     12.69 o 
  -4   0   8      138.48      152.29     12.48 o 
  -3   0   8     1111.92     1053.19     23.34 o 
  -2   0   8     2664.36     2735.96     34.46 o 
  -1   0   8     2804.56     2748.58     35.76 o 
   0   0   8      109.36      109.22      8.68 o 
   1   0   8      318.16      331.17     11.04 o 
   2   0   8      676.71      702.31     11.58 o 
   3   0   8      317.65      324.37      8.66 o 
   4   0   8       35.52       40.46      5.03 o 
   5   0   8        1.66        1.95      5.45 o 
   6   0   8        0.73        3.98      6.25 o 
  -7   1   8       70.59       74.28      7.66 o 
  -6   1   8        0.14        1.83      5.19 o 
  -5   1   8       11.06        9.28      5.44 o 
  -4   1   8       51.14       52.69      6.85 o 
  -3   1   8       25.06       21.78      7.37 o 
  -2   1   8        0.09       14.04      7.22 o 
  -1   1   8      106.09      113.13      5.27 o 
   0   1   8      356.86      365.20      5.76 o 
   1   1   8       62.56       57.77      3.32 o 
   2   1   8      121.81      106.61      4.11 o 
   3   1   8       11.41       15.34      3.12 o 
   4   1   8       32.19       26.86      3.70 o 
   5   1   8       14.51        8.83      4.27 o 
   6   1   8        3.09        3.23      5.10 o 
  -7   2   8      188.15      170.65     13.82 o 
  -6   2   8      171.64      178.21     12.37 o 
  -5   2   8      194.19      189.28      9.26 o 
  -4   2   8     1950.38     1894.63     23.72 o 
  -3   2   8       62.09       66.76      7.64 o 
  -2   2   8     1321.64     1340.10     27.96 o 
  -1   2   8        1.34       -2.69      3.61 o 
   0   2   8      715.59      681.16      6.17 o 
   1   2   8       87.73       80.26      3.50 o 
   2   2   8       57.72       66.12      3.84 o 
   3   2   8       79.01       85.86      4.38 o 
   4   2   8        0.85        1.78      3.64 o 
   5   2   8        8.74       10.70      5.91 o 
   6   2   8        6.17        2.59      6.52 o 
  -7   3   8       27.06       22.76      6.40 o 
  -6   3   8      376.05      376.12     11.86 o 
  -5   3   8       28.65       37.57      6.66 o 
  -4   3   8        6.97        2.70      6.50 o 
  -3   3   8        5.01       17.30      6.11 o 
  -2   3   8        0.07        0.48      5.18 o 
  -1   3   8      102.74       95.26      2.70 o 
   0   3   8       80.80       82.83      3.42 o 
   1   3   8      232.36      239.63      4.96 o 
   2   3   8      102.65       88.03      4.14 o 
   3   3   8        6.60       11.42      3.83 o 
   4   3   8        9.07       13.01      4.30 o 
   5   3   8        0.08        2.54      4.89 o 
   6   3   8       10.63        6.94      6.71 o 
  -7   4   8      152.71      164.94      9.38 o 
  -6   4   8        8.23       13.58      8.57 o 
  -5   4   8       45.94       37.00      6.19 o 
  -4   4   8      323.14      288.74     10.09 o 
  -3   4   8       21.28       21.82      5.59 o 
  -2   4   8       22.39       21.48      3.42 o 
  -1   4   8      102.15      110.05      3.96 o 
   0   4   8      222.53      221.41      4.08 o 
   1   4   8      107.23      105.98      3.88 o 
   2   4   8        0.68        0.19      2.95 o 
   3   4   8        0.03       -0.89      4.15 o 
   4   4   8      102.58      103.81      6.30 o 
   5   4   8       82.82       83.87      6.20 o 
   6   4   8        8.15        2.95      6.45 o 
  -7   5   8        8.55        5.31      6.21 o 
  -6   5   8        5.80        3.43      6.04 o 
  -5   5   8       65.41       54.59      6.41 o 
  -4   5   8       64.26       67.31      6.80 o 
  -3   5   8      108.19       99.46      6.91 o 
  -2   5   8       23.00       25.58      3.39 o 
  -1   5   8       19.46       17.25      2.67 o 
   0   5   8       95.50       83.62      3.70 o 
   1   5   8       16.32       18.97      2.88 o 
   2   5   8        0.38       -0.23      3.51 o 
   3   5   8       97.70      101.23      5.72 o 
   4   5   8        0.02        3.16      4.39 o 
   5   5   8      168.94      193.05      8.38 o 
   6   5   8        1.22        3.83      6.84 o 
  -7   6   8       37.29       32.63      6.78 o 
  -6   6   8       31.48       32.95      6.54 o 
  -5   6   8        9.28        7.31      6.49 o 
  -4   6   8       74.73       68.47      6.88 o 
  -3   6   8       44.63       42.42      6.07 o 
  -2   6   8     1071.28     1024.45     12.87 o 
  -1   6   8      129.17      132.09      4.32 o 
   0   6   8       10.93       16.05      3.01 o 
   1   6   8      201.45      199.57      5.79 o 
   2   6   8       56.31       59.54      4.78 o 
   3   6   8       65.20       74.82      6.05 o 
   4   6   8        1.58       -0.32      4.63 o 
   5   6   8        0.08        0.37      5.12 o 
   6   6   8        4.22        0.30      6.80 o 
  -7   7   8       26.97       19.57      7.02 o 
  -6   7   8        0.97       -0.59      5.84 o 
  -5   7   8       85.01       60.28      6.76 o 
  -4   7   8      116.28      106.89      7.10 o 
  -3   7   8      295.10      275.10      9.23 o 
  -2   7   8       14.40       14.14      3.25 o 
  -1   7   8       31.91       28.50      2.82 o 
   0   7   8      201.32      178.77      7.16 o 
   1   7   8        0.01       -1.28      4.57 o 
   2   7   8       63.93       64.75      6.49 o 
   3   7   8        1.13        2.78      4.02 o 
   4   7   8        1.14       -1.56      4.59 o 
   5   7   8       12.29       20.67      5.22 o 
  -6   8   8        8.42        4.66      6.05 o 
  -5   8   8        3.34        3.57      5.46 o 
  -4   8   8        2.51        8.63      5.65 o 
  -3   8   8       65.10       54.19      5.83 o 
  -2   8   8       88.54       76.55      5.08 o 
  -1   8   8       19.03       12.42      2.41 o 
   0   8   8        5.09        7.53      4.15 o 
   1   8   8       50.91       43.46      5.65 o 
   2   8   8        3.83        1.62      4.52 o 
   3   8   8        0.63        0.66      4.38 o 
   4   8   8        0.00       -4.23      6.54 o 
   5   8   8       12.82        9.03      5.04 o 
  -6   9   8       13.99       18.21      6.31 o 
  -5   9   8      297.86      308.90     10.49 o 
  -4   9   8      384.52      387.52     10.98 o 
  -3   9   8      167.84      160.85      8.04 o 
  -2   9   8      167.77      134.63     10.30 o 
  -1   9   8       16.71       13.83      4.22 o 
   0   9   8       16.46       15.26      6.11 o 
   1   9   8        0.61        1.85      3.59 o 
   2   9   8       56.36       56.76      7.82 o 
   3   9   8       60.43       53.13      6.35 o 
   4   9   8        8.75        0.73      5.23 o 
   5   9   8       19.41       24.40      5.19 o 
  -6  10   8       10.15       10.29      5.89 o 
  -5  10   8       11.85        5.33      5.54 o 
  -4  10   8       18.68       20.42      5.60 o 
  -3  10   8        5.82        3.95      5.23 o 
  -2  10   8     1002.61     1015.85     22.17 o 
  -1  10   8       69.47       68.01      8.80 o 
   0  10   8        6.58        6.77      5.75 o 
   1  10   8       52.39       54.77      5.13 o 
   2  10   8       26.53       31.75      8.28 o 
   3  10   8       37.61       42.14      8.97 o 
   4  10   8        7.49        0.90      5.55 o 
   5  10   8        5.68        3.05      5.18 o 
  -6  11   8       57.03       55.86      6.86 o 
  -5  11   8        0.06        3.45      5.25 o 
  -4  11   8       65.10       65.45      6.55 o 
  -3  11   8      442.10      406.69     11.08 o 
  -2  11   8        8.59        9.48      7.61 o 
  -1  11   8     1215.07     1132.96     22.18 o 
   0  11   8        9.99        8.72      4.30 o 
   1  11   8       19.56       18.12      4.66 o 
   2  11   8       14.65       14.73      9.07 o 
   3  11   8        3.67        7.71      7.24 o 
   4  11   8        1.88        3.21      5.98 o 
   5  11   8       14.22       23.37      7.00 o 
  -6  12   8        1.90        2.26      5.95 o 
  -5  12   8        4.12        2.97      5.42 o 
  -4  12   8        7.13        5.48      5.21 o 
  -3  12   8      194.47      147.55     11.38 o 
  -2  12   8       10.16        4.09      7.52 o 
  -1  12   8       34.17       52.99      8.11 o 
   0  12   8       39.89       37.91      4.71 o 
   1  12   8       10.52       10.42      4.67 o 
   2  12   8        5.11        6.02      8.12 o 
   3  12   8      180.30      215.70     14.55 o 
   4  12   8        0.25       -0.50      6.34 o 
  -5  13   8      113.29      114.27      7.88 o 
  -4  13   8       39.46       49.17      6.10 o 
  -3  13   8       39.72       56.45      8.96 o 
  -2  13   8       47.86       39.37      7.76 o 
  -1  13   8       38.60       43.39      6.28 o 
   0  13   8       11.20        4.43      4.00 o 
   1  13   8      195.02      197.37      7.84 o 
   2  13   8       49.63       53.26     10.88 o 
   3  13   8        0.06        1.73      8.58 o 
   4  13   8       80.32      100.57     10.85 o 
  -5  14   8        1.51        0.83      5.55 o 
  -4  14   8        0.49       -0.62      7.56 o 
  -3  14   8       28.06       22.11      8.32 o 
  -2  14   8        7.82        5.69      5.14 o 
  -1  14   8       71.45       59.78      5.81 o 
   0  14   8       19.34       19.24      6.91 o 
   1  14   8        0.01        0.95      4.97 o 
   2  14   8       67.01       72.03      9.90 o 
   3  14   8       91.78       84.13     12.21 o 
   4  14   8      163.46      156.29     14.53 o 
  -5  15   8       13.40        3.47      9.24 o 
  -4  15   8       47.29       51.84      8.46 o 
  -3  15   8        2.57        8.10      5.58 o 
  -2  15   8       17.09       17.22      5.28 o 
  -1  15   8        8.61       11.36      4.98 o 
   0  15   8        4.91        3.23      6.56 o 
   1  15   8       45.59       45.92      5.97 o 
   2  15   8        1.89        4.83      9.26 o 
   3  15   8       91.11       97.78     11.19 o 
  -4  16   8        8.75        5.23      8.20 o 
  -3  16   8       20.93       18.73      5.76 o 
  -2  16   8       77.64       87.44      6.81 o 
  -1  16   8      219.79      269.98     13.64 o 
   0  16   8        7.24        9.64      7.14 o 
   1  16   8       28.92       42.88      6.19 o 
   2  16   8       29.56       34.99     11.31 o 
   3  16   8       74.24       59.46     10.93 o 
  -3  17   8        2.10        1.61      5.42 o 
  -2  17   8       65.24       75.74     10.59 o 
  -1  17   8        7.12        5.23      7.39 o 
   0  17   8        1.02        4.95      6.78 o 
   1  17   8       63.17       51.79     12.18 o 
   2  17   8       15.65        9.40     10.58 o 
  -3  18   8        0.85       -1.45      9.25 o 
  -2  18   8      151.55      174.95     12.53 o 
  -1  18   8        3.20        6.41      7.37 o 
   0  18   8       60.48       52.64      8.67 o 
   1  18   8       20.28       20.23     10.25 o 
   2  18   8        4.83        5.53     10.44 o 
  -1  19   8       15.15       12.72      7.82 o 
   0  19   8       75.95       79.50      9.37 o 
  -6   1   9        2.79        2.78      6.43 o 
  -5   1   9        2.09        3.03      6.11 o 
  -4   1   9      248.50      261.63     10.23 o 
  -3   1   9       85.67       82.52      7.45 o 
  -2   1   9       55.33       52.81      6.88 o 
  -1   1   9     1262.61     1242.29     29.17 o 
   0   1   9       30.01       35.23      5.35 o 
   1   1   9      439.42      438.00     10.28 o 
   2   1   9       22.12       22.03      3.62 o 
   3   1   9       98.03      107.06      4.33 o 
   4   1   9      118.45       99.54      5.24 o 
   5   1   9        1.63        5.11      4.82 o 
  -6   2   9      148.57      174.85      9.59 o 
  -5   2   9        4.88        4.81      6.09 o 
  -4   2   9        8.83        8.64      6.15 o 
  -3   2   9      711.19      684.67     14.33 o 
  -2   2   9       72.00       79.14      5.32 o 
  -1   2   9      358.57      360.58      7.04 o 
   0   2   9      337.64      354.90     10.55 o 
   1   2   9      116.71      118.29      6.02 o 
   2   2   9      125.39      112.93      4.57 o 
   3   2   9      266.29      270.65      6.73 o 
   4   2   9      232.42      244.15      9.87 o 
   5   2   9        1.06        1.20      6.17 o 
  -6   3   9        1.44        4.47      7.03 o 
  -5   3   9      100.80      102.62      8.04 o 
  -4   3   9       35.65       38.99      6.28 o 
  -3   3   9       80.88       69.27      6.84 o 
  -2   3   9        0.00       -0.71      3.75 o 
  -1   3   9      124.31      131.95      5.59 o 
   0   3   9      100.93      121.99      6.99 o 
   1   3   9        8.31        9.44      3.64 o 
   2   3   9       12.71       15.50      3.18 o 
   3   3   9        2.91        2.64      3.59 o 
   4   3   9        3.18        6.39      5.19 o 
   5   3   9       44.12       46.43      5.84 o 
  -6   4   9       50.79       56.38     11.20 o 
  -5   4   9      131.35      138.41      8.94 o 
  -4   4   9       44.03       44.39      6.39 o 
  -3   4   9      260.86      229.32      9.20 o 
  -2   4   9      732.48      714.60     10.26 o 
  -1   4   9        3.22        1.76      3.65 o 
   0   4   9      169.71      161.36      5.11 o 
   1   4   9       25.71       24.67      5.15 o 
   2   4   9        4.25        6.83      3.02 o 
   3   4   9       41.22       37.81      4.80 o 
   4   4   9        0.00       -0.44      4.70 o 
   5   4   9       45.62       39.61      5.54 o 
  -6   5   9      143.52      152.09      9.40 o 
  -5   5   9        3.31       -0.15      6.63 o 
  -4   5   9        8.32        9.46      5.60 o 
  -3   5   9        7.93       15.12      5.78 o 
  -2   5   9       40.55       48.80      4.27 o 
  -1   5   9        0.29       -1.80      3.82 o 
   0   5   9        0.28        0.07      2.80 o 
   1   5   9        9.40        9.02      3.49 o 
   2   5   9       14.50       13.72      4.04 o 
   3   5   9      102.72       85.72      5.75 o 
   4   5   9        1.73       -0.39      4.91 o 
   5   5   9        0.00       -0.59      4.81 o 
  -6   6   9       12.18       14.26      6.65 o 
  -5   6   9      147.18      182.97      9.45 o 
  -4   6   9        0.74        1.28      5.63 o 
  -3   6   9       64.28       49.50      6.37 o 
  -2   6   9      321.33      320.52     17.87 o 
  -1   6   9       30.31       36.01      3.43 o 
   0   6   9        0.60       -0.09      2.82 o 
   1   6   9      103.10      107.86      4.17 o 
   2   6   9       17.13       18.58      4.03 o 
   3   6   9        0.64       -1.82      4.56 o 
   4   6   9       28.52       25.75      5.09 o 
   5   6   9        9.49        5.82      5.19 o 
  -6   7   9      104.13       91.87      7.83 o 
  -5   7   9       29.63       34.07      6.67 o 
  -4   7   9        5.14        0.49      6.91 o 
  -3   7   9       18.04       26.94      7.58 o 
  -2   7   9       61.80       59.62      6.75 o 
  -1   7   9        4.26        9.96      4.23 o 
   0   7   9      100.29       95.91      4.05 o 
   1   7   9       57.23       56.05      6.60 o 
   2   7   9        1.71        0.01      3.98 o 
   3   7   9        1.51       -1.24      4.46 o 
   4   7   9        0.92       -0.98      4.66 o 
   5   7   9       22.35       14.76      5.47 o 
  -6   8   9       21.29       17.85      6.52 o 
  -5   8   9        3.25        1.86      5.66 o 
  -4   8   9      280.12      233.67     17.29 o 
  -3   8   9       69.74       68.32      6.96 o 
  -2   8   9       13.44        3.37      7.70 o 
  -1   8   9        1.39       -0.45      4.34 o 
   0   8   9      306.87      298.22      7.76 o 
   1   8   9      161.74      151.18     12.51 o 
   2   8   9       18.07       17.71      4.43 o 
   3   8   9      158.48      184.33      8.45 o 
   4   8   9       55.83       61.56      5.98 o 
  -6   9   9        3.60       10.87      5.93 o 
  -5   9   9        5.16       -1.43      6.09 o 
  -4   9   9       18.06       17.68      5.61 o 
  -3   9   9        5.02       -0.45      5.22 o 
  -2   9   9        3.72        0.28      7.66 o 
  -1   9   9       11.80       10.18      4.52 o 
   0   9   9       85.54       75.98      5.25 o 
   1   9   9       76.40       74.07      7.19 o 
   2   9   9       57.15       51.03      6.73 o 
   3   9   9       94.19       95.38      6.29 o 
   4   9   9        6.78        8.96      5.15 o 
  -5  10   9        6.46        1.78      5.56 o 
  -4  10   9        0.63        2.36      5.49 o 
  -3  10   9        0.04        3.21      5.27 o 
  -2  10   9        6.56        4.90      8.21 o 
  -1  10   9      136.73      127.72      6.82 o 
   0  10   9       23.98       19.49      5.20 o 
   1  10   9        0.81        0.17      3.89 o 
   2  10   9       34.20       34.67      6.17 o 
   3  10   9       39.67       44.42      5.59 o 
   4  10   9       14.46       19.00      5.10 o 
  -5  11   9       46.38       63.68      7.16 o 
  -4  11   9      119.35      130.06      8.15 o 
  -3  11   9       14.76       17.02      7.88 o 
  -2  11   9       34.76       31.84      8.66 o 
  -1  11   9       76.13       76.17      9.19 o 
   0  11   9      115.19      103.89      6.67 o 
   1  11   9       72.57       68.42     10.12 o 
   2  11   9       57.32       44.99     10.14 o 
   3  11   9        8.53        8.18      5.82 o 
   4  11   9       33.61       22.29      5.48 o 
  -5  12   9        4.49        8.64      5.90 o 
  -4  12   9       38.64       37.84      6.48 o 
  -3  12   9       26.22       14.25      8.42 o 
  -2  12   9      334.40      319.03     14.62 o 
  -1  12   9       27.08       24.31      7.74 o 
   0  12   9        5.50        8.37      4.50 o 
   1  12   9       44.91       38.80      9.91 o 
   2  12   9        2.12        8.04      8.79 o 
   3  12   9        2.86        1.11      9.16 o 
  -4  13   9        7.68        5.84      8.62 o 
  -3  13   9        6.43       12.83      8.31 o 
  -2  13   9       13.00       15.31      7.51 o 
  -1  13   9       14.22        8.95      5.01 o 
   0  13   9       16.15       24.23      7.29 o 
   1  13   9       73.91       66.03     10.83 o 
   2  13   9       36.12       46.60     10.57 o 
   3  13   9        1.20        7.40      8.97 o 
  -4  14   9       15.31       15.69      9.09 o 
  -3  14   9       51.43       56.45      9.69 o 
  -2  14   9        1.48        2.53      5.32 o 
  -1  14   9       15.83       11.50      5.04 o 
   0  14   9       50.32       52.52      8.19 o 
   1  14   9        0.30       -1.23      7.84 o 
   2  14   9       10.70       22.28      8.73 o 
   3  14   9       17.35       18.53     10.03 o 
  -3  15   9        8.97        6.51      5.50 o 
  -2  15   9        8.60        3.37      5.49 o 
  -1  15   9       38.87       34.99      7.90 o 
   0  15   9       59.72       55.78      8.38 o 
   1  15   9       57.33       46.87      9.74 o 
   2  15   9       19.05       20.47     10.55 o 
  -3  16   9       13.79       12.76      6.22 o 
  -2  16   9        0.94       -1.32      7.36 o 
  -1  16   9        6.61        7.86      7.81 o 
   0  16   9        0.30        3.17      7.03 o 
   1  16   9        1.64        4.68      9.04 o 
  -2  17   9       12.13       15.10      8.76 o 
  -1  17   9        1.10        6.03      7.81 o 
   0  17   9       12.41       15.02      7.40 o 
  -6   0  10       48.98       51.22     11.68 o 
  -5   0  10       10.67       19.82     10.23 o 
  -4   0  10       46.33       60.68     10.83 o 
  -3   0  10        4.74        7.64      8.03 o 
  -2   0  10      181.40      197.77      8.14 o 
  -1   0  10     1136.37     1145.72     20.33 o 
   0   0  10       19.26       31.20      8.27 o 
   1   0  10      240.27      285.89     13.80 o 
   2   0  10       36.78       45.81      9.18 o 
   3   0  10       26.41       35.22     10.20 o 
   4   0  10        0.80        3.66      8.23 o 
  -6   1  10        1.82        2.68      6.79 o 
  -5   1  10        1.23       -4.25      6.20 o 
  -4   1  10       36.23       35.83      6.68 o 
  -3   1  10       20.00       26.13      5.97 o 
  -2   1  10       14.70       22.93      4.56 o 
  -1   1  10        2.95        8.10      4.19 o 
   0   1  10        1.22        1.21      5.48 o 
   1   1  10      583.80      616.70     12.71 o 
   2   1  10       53.37       65.62      6.88 o 
   3   1  10      332.00      334.55     11.15 o 
   4   1  10        8.43        9.75      8.74 o 
  -6   2  10        9.01       10.51      7.25 o 
  -5   2  10       37.75       43.99      7.30 o 
  -4   2  10       50.28       37.29      6.57 o 
  -3   2  10       95.25       97.60      7.14 o 
  -2   2  10      203.30      196.72      6.72 o 
  -1   2  10       74.49       74.54      4.70 o 
   0   2  10      436.63      415.17     16.26 o 
   1   2  10      367.81      363.52     10.35 o 
   2   2  10      130.46      106.25      9.52 o 
   3   2  10      227.24      240.52     12.78 o 
   4   2  10        3.59       15.26      6.54 o 
  -6   3  10       13.85       13.33      7.17 o 
  -5   3  10       58.74       49.93      7.20 o 
  -4   3  10       18.65       20.12      6.34 o 
  -3   3  10       14.63       10.11      6.12 o 
  -2   3  10       25.24       27.20      4.13 o 
  -1   3  10       28.83       19.87      4.32 o 
   0   3  10       57.67       64.20      6.01 o 
   1   3  10      231.53      237.06     16.42 o 
   2   3  10       64.44       77.53      5.89 o 
   3   3  10        5.56        8.83      6.31 o 
   4   3  10       53.10       58.50      7.28 o 
  -5   4  10        0.00        6.25      6.41 o 
  -4   4  10        9.67       13.52      6.38 o 
  -3   4  10       10.71        5.96      5.76 o 
  -2   4  10        3.80        2.97      5.94 o 
  -1   4  10       58.78       49.54      4.52 o 
   0   4  10      202.45      198.21      7.81 o 
   1   4  10       27.58       36.62      4.70 o 
   2   4  10       18.04       20.78      4.84 o 
   3   4  10       49.71       59.28      7.84 o 
   4   4  10        5.80       11.19      6.57 o 
  -5   5  10       31.45       30.46      6.71 o 
  -4   5  10        0.20       -1.44      5.45 o 
  -3   5  10      141.94      159.07      8.83 o 
  -2   5  10        1.41        1.87      5.85 o 
  -1   5  10        1.58       -4.64      8.11 o 
   0   5  10       38.17       39.67      3.82 o 
   1   5  10        4.52        4.77      3.85 o 
   2   5  10        0.95        1.98      5.67 o 
   3   5  10        0.17       -2.16      5.56 o 
   4   5  10        3.30        3.83      6.24 o 
  -5   6  10      140.05      153.27      9.30 o 
  -4   6  10        2.48        4.25      6.42 o 
  -3   6  10      140.92      135.38     10.52 o 
  -2   6  10      377.24      369.67     21.45 o 
  -1   6  10      245.15      247.97     13.14 o 
   0   6  10       74.93       70.05      5.13 o 
   1   6  10       60.25       62.19      4.72 o 
   2   6  10        3.23       -0.18      5.47 o 
   3   6  10       16.14       10.40      6.41 o 
   4   6  10        0.00       -3.63      5.58 o 
  -5   7  10        0.41       -1.83      6.30 o 
  -4   7  10       10.67       22.17      6.78 o 
  -3   7  10       31.78       22.19      6.18 o 
  -2   7  10       27.21       23.06      8.30 o 
  -1   7  10       22.32       15.74      7.89 o 
   0   7  10       17.91       13.35      4.26 o 
   1   7  10        4.89        4.32      5.20 o 
   2   7  10       78.22       76.95      7.66 o 
   3   7  10        1.09        1.86      6.49 o 
   4   7  10       16.83       23.44      6.80 o 
  -5   8  10        4.09        2.97      6.11 o 
  -4   8  10        5.70        7.07      6.21 o 
  -3   8  10        7.25        1.95      5.72 o 
  -2   8  10        9.92        9.31      8.39 o 
  -1   8  10       60.70       56.03      9.03 o 
   0   8  10       39.62       34.56      4.58 o 
   1   8  10       22.09       24.72      5.86 o 
   2   8  10       87.42       90.11      8.12 o 
   3   8  10        2.25        1.83      6.45 o 
  -5   9  10       19.14       22.67      6.94 o 
  -4   9  10       80.07       76.89      7.71 o 
  -3   9  10        7.55        4.24      5.26 o 
  -2   9  10       15.58        9.37      7.64 o 
  -1   9  10       10.82       20.38      7.90 o 
   0   9  10       15.91       16.63      4.67 o 
   1   9  10       52.22       71.62      6.98 o 
   2   9  10       36.11       38.88      6.85 o 
   3   9  10        2.58        2.78      6.43 o 
  -4  10  10        2.53        0.23      6.05 o 
  -3  10  10       21.40       37.04      9.87 o 
  -2  10  10       43.14       52.34      9.68 o 
  -1  10  10      201.92      172.27     11.75 o 
   0  10  10       14.49       17.62      4.83 o 
   1  10  10        0.01        1.72      5.96 o 
   2  10  10       17.52       16.81      6.06 o 
   3  10  10       11.90       21.32      7.20 o 
  -4  11  10        4.92        2.71      6.12 o 
  -3  11  10        7.04        7.50      8.22 o 
  -2  11  10       17.57        9.88      7.65 o 
  -1  11  10      136.66       95.09      9.97 o 
   0  11  10      201.39      206.11      9.19 o 
   1  11  10      223.26      196.98     12.72 o 
   2  11  10        7.25        9.10      6.80 o 
  -3  12  10        0.01        1.33      7.76 o 
  -2  12  10       17.23        8.14      7.50 o 
  -1  12  10        0.01        6.33      7.42 o 
   0  12  10       34.74       39.25      4.88 o 
   1  12  10        4.68        3.10      6.01 o 
   2  12  10        0.11       -4.51      6.44 o 
  -3  13  10        1.93        4.50      7.87 o 
  -2  13  10        2.87        0.29      7.38 o 
  -1  13  10       54.89       63.03      6.36 o 
   0  13  10       12.52       20.63     10.44 o 
   1  13  10        0.04       -0.55      6.19 o 
  -2  14  10        2.03       -0.60      5.63 o 
  -1  14  10       31.82       20.51      7.65 o 
   0  14  10       72.44       63.44     11.46 o 
   1  14  10        1.39        0.62      9.72 o 
  -5   1  11       13.27        7.93      6.97 o 
  -4   1  11        2.77        7.41      6.45 o 
  -3   1  11        2.05       -0.86      5.47 o 
  -2   1  11        1.09        2.57      3.53 o 
  -1   1  11        0.26        0.69      3.89 o 
   0   1  11       52.99       51.39      5.61 o 
   1   1  11       56.51       59.60      6.43 o 
   2   1  11       41.20       35.90      6.41 o 
   3   1  11       93.44      104.87      7.96 o 
  -4   2  11       47.09       45.81      6.96 o 
  -3   2  11        0.06        2.84      5.92 o 
  -2   2  11        0.73        0.90      4.46 o 
  -1   2  11        6.05        8.62      4.02 o 
   0   2  11       32.86       35.49      5.18 o 
   1   2  11      245.10      238.08     13.78 o 
   2   2  11       13.51       19.41      5.87 o 
   3   2  11        2.13        6.77      5.48 o 
  -4   3  11       38.14       46.54      7.55 o 
  -3   3  11        3.82        8.38      5.82 o 
  -2   3  11       47.64       50.89      6.89 o 
  -1   3  11        5.16        4.65      5.77 o 
   0   3  11        0.03       -2.75      4.61 o 
   1   3  11       52.98       57.52      6.01 o 
   2   3  11        0.34       -1.15      5.33 o 
   3   3  11       44.64       45.74      9.99 o 
  -4   4  11        1.00       -0.13      6.27 o 
  -3   4  11      108.44       95.97      7.87 o 
  -2   4  11        8.45        7.42      6.25 o 
  -1   4  11       15.11       11.41      5.44 o 
   0   4  11        6.22        0.04      8.33 o 
   1   4  11        2.93        0.60      4.65 o 
   2   4  11        6.67        7.38      4.48 o 
   3   4  11       10.33        6.15      6.02 o 
  -4   5  11       19.17       16.86      6.93 o 
  -3   5  11        2.09        4.44      5.93 o 
  -2   5  11       51.79       76.38      7.84 o 
  -1   5  11        6.07        3.47      5.47 o 
   0   5  11        0.02       -1.49      8.25 o 
   1   5  11        2.90       10.19      5.67 o 
   2   5  11        0.36        0.26      5.72 o 
   3   5  11       13.61        8.48      6.59 o 
  -4   6  11       29.41       29.22      6.54 o 
  -3   6  11       46.79       54.41     10.24 o 
  -2   6  11       40.29       35.45      8.67 o 
  -1   6  11       19.59       21.31      7.33 o 
   0   6  11       30.54       35.61      8.87 o 
   1   6  11        3.13        1.44      5.88 o 
   2   6  11        3.33        1.39      5.39 o 
  -4   7  11        0.20        0.16      6.32 o 
  -3   7  11       17.65       13.51      5.99 o 
  -2   7  11        0.72       -1.48      8.56 o 
  -1   7  11       44.48       45.73      6.58 o 
   0   7  11        2.28        5.01      7.69 o 
   1   7  11       14.15       11.22      6.14 o 
   2   7  11       20.17       18.39      6.23 o 
  -3   8  11        0.84       -1.21      6.00 o 
  -2   8  11        1.83        2.02      7.74 o 
  -1   8  11      103.40      138.11      8.30 o 
   0   8  11      149.79      165.06     12.92 o 
   1   8  11       84.07       64.85      7.70 o 
   2   8  11       72.95       89.90      7.96 o 
  -3   9  11       13.29       10.12      8.80 o 
  -2   9  11        0.00        0.75      8.64 o 
  -1   9  11        7.57       12.63      6.02 o 
   0   9  11       11.64        9.75      9.66 o 
   1   9  11       22.76       19.43      6.65 o 
  -2  10  11        0.31        5.78      7.87 o 
  -1  10  11        4.19        2.98      7.37 o 
   0  10  11        2.38       -2.49      9.06 o 
   1  10  11        1.43       -0.53      5.85 o 
  -2  11  11        0.82        5.78      7.51 o 
  -1  11  11       23.22       21.54      7.76 o 
   0  11  11       20.40       21.43      9.76 o 
  -3   0  12        0.35       -5.18      9.25 o 
  -2   0  12       69.92       60.08     10.93 o 
  -1   0  12       23.59       16.39      6.93 o 
   0   0  12        0.02       -0.86      6.14 o 
   1   0  12       45.01       40.04      8.23 o 
  -3   1  12       28.96       33.45      7.33 o 
  -2   1  12        3.33        8.35      4.88 o 
  -1   1  12        1.20       -2.70      6.76 o 
   0   1  12       20.47       30.18      5.16 o 
   1   1  12        3.82        4.74      5.16 o 
  -2   2  12       91.96      102.83      7.80 o 
  -1   2  12        7.28        8.22      6.70 o 
   0   2  12        0.87        0.27      7.02 o 
   1   2  12       25.40       22.78      5.44 o 
  -2   3  12       13.14       16.16      5.70 o 
  -1   3  12        1.17       -2.73      5.67 o 
   0   3  12       14.96       19.24      8.67 o 
   1   3  12        0.07       -2.72      7.96 o 
  -2   4  12       79.25       89.19      8.17 o 
  -1   4  12       23.99       27.86      6.19 o 
   0   4  12        4.23        2.43      7.72 o 
  -2   5  12       20.86       32.48      6.95 o 
  -1   5  12       16.78       19.82      6.71 o 
   0   5  12        0.86       -5.16      8.60 o 
  -1   6  12       24.21       27.19      6.26 o 
                                                 
